# Supplementary material for: Computationally-guided exchange of substrate selectivity motifs in a modular polyketide synthase acyltransferase
Source: Nat Commun. 2021 Apr 13;12:2193. doi: 10.1038/s41467-021-22497-2 (PMC8044089; doi:10.1038/s41467-021-22497-2)
Supplement: Supplementary file 3 — Source Data [file 41467_2021_22497_MOESM3_ESM.xlsx]

## Sheet: Figure 2
	(c) Distance between Ser644 and His747							(d) Distance between large and small subunit motifs
Time[ns]	WT	V742A	Y744R	V742AY744R	L673H	Cin1	Tha13	WT	V742A	Y744R	V742AY744R	L673H	Cin1	Tha13
0	4.608	1.825	1.831	1.999	3.831	1.773	2.785	12.767	12.563	12.652	13.088	12.708	11.115	11.259
0.1	3.058	4.401	4.198	4.236	3.367	3.312	3.19	13.158	13.49	14.436	13.417	14.055	11.538	11.373
0.2	3.022	4.64	3.635	5.638	2.831	2.032	3.935	13.501	12.686	14.18	14.353	13.649	11.828	11.721
0.3	2.045	3.467	4.044	2.941	2.287	2.499	2.534	13.353	12.851	14.762	14.345	13.522	11.475	11.465
0.4	2.059	3.362	3.422	3.133	3.506	3.099	4.424	13.549	13.706	15.107	15.556	13.65	11.79	11.213
0.5	2.674	4.872	3.747	3.753	3.519	2.123	4.409	13.251	12.766	16.937	15.635	13.568	11.657	11.389
0.6	1.77	4.27	4.028	3.099	2.255	3.817	4.223	13.266	13.48	16.768	16.443	13.392	12.055	11.734
0.7	1.866	4.824	6.06	3.149	3.374	3.826	3.228	13.399	13.206	16.817	16.672	14.059	12.333	11.583
0.8	3.118	5.899	4.048	3.354	2.153	3.614	2.321	13.273	12.637	15.316	15.41	13.743	12.095	11.567
0.9	2.141	4.302	4.048	3.328	2.168	2.793	3.785	12.939	12.872	17.29	16.069	13.343	12.073	11.341
1	2.075	3.459	4.557	3.034	2.439	2.697	3.984	13.351	12.457	17.823	16.339	13.476	12.226	11.233
1.1	2.081	3.736	5.064	3.934	2.041	2.596	3.441	13.677	12.701	16.625	16.536	13.404	12.329	11.237
1.2	2.148	3.566	5.087	2.812	1.845	3.551	3.216	13.359	12.679	16.842	15.548	13.122	12.65	11.46
1.3	1.956	3.683	6.213	3.014	2.959	2.247	3.151	13.622	12.486	17.302	15.516	13.629	12.483	11.314
1.4	1.824	3.712	4.455	2.841	3.39	3.292	3.42	13.399	13.447	18.159	16.195	13.216	12.397	11.724
1.5	1.866	3.549	4.632	1.756	4.543	4.008	3.511	13.886	13.099	16.882	15.852	13.381	12.8	11.672
1.6	1.86	3.145	4.047	1.818	4.438	2.915	3.988	13.538	12.767	16.93	15.36	13.599	12.697	11.054
1.7	1.849	3.776	3.503	2.023	3.878	2.731	3.698	13.309	13.111	16.621	14.692	13.458	12.602	11.335
1.8	1.672	4.093	4.138	2.252	4.314	1.921	3.312	13.279	13.326	17.401	14.666	14.064	12.615	11.829
1.9	1.88	3.799	3.743	1.908	4.421	2.559	3.501	13.024	13.513	17.336	15.175	13.328	13.002	11.892
2	2.232	3.504	4.224	1.997	4.558	2.731	2.993	13.503	12.631	15.621	15.372	13.103	12.876	11.713
2.1	1.712	3.452	4.029	3.115	4.7	3.372	3.349	13.971	12.705	16.234	16.202	13.208	12.782	11.741
2.2	2.101	3.446	4.229	2.893	3.92	2.628	1.823	13.257	12.628	16.042	16.053	14.099	12.995	11.707
2.3	2.016	4.012	4.32	3.476	3.36	4.084	3.456	13.202	12.86	15.291	16.983	13.72	12.647	11.705
2.4	1.792	3.82	4.703	3.234	4.043	3.639	2.046	13.335	12.656	15.475	15.55	12.98	12.738	11.586
2.5	1.884	3.787	5.188	2.848	5.293	2.596	3.026	12.959	12.895	15.211	16.725	13.988	12.802	11.458
2.6	2.091	3.632	3.212	3.655	3.809	3.339	3.23	13.122	12.354	15.56	16.335	12.784	12.511	11.2
2.7	3.445	3.464	4.268	3.13	2.63	3.113	3.157	13.026	12.301	15.241	16.671	14.063	12.703	11.209
2.8	3.047	3.607	4.169	3.514	4.083	3.312	2.806	13.37	12.025	16.143	15.733	13.967	13.126	11.487
2.9	1.926	3.836	3.625	3.645	3.919	3.479	3.127	13.512	12.559	15.093	15.674	13.546	12.671	11.578
3	2.979	4.127	5.013	3.511	4.76	3.609	2.537	13.081	12.643	15.26	15.891	15.287	12.009	11.607
3.1	3.534	3.469	4.256	3.091	3.896	3.872	3.034	12.96	11.811	15.24	16.898	13.601	13.04	11.324
3.2	2.025	3.865	5.335	3.161	3.387	2.907	2.669	13.454	12.366	15.221	17.411	13.72	13.183	11.005
3.3	1.74	4.042	4.468	2.624	3.693	3.85	2.476	13.586	12.428	14.773	17.054	14.316	13.379	11.33
3.4	2.83	4.133	4.376	2.963	3.979	2.562	2.897	13.618	12.326	15.532	15.198	14.157	13.252	11.472
3.5	2.938	4.224	5.159	3.552	2.08	3.162	3.354	12.673	13.441	14.812	15.765	13.947	12.695	11.35
3.6	3.054	3.587	3.489	3.305	3.624	2.896	2.934	12.668	12.635	15.474	17.506	13.905	12.283	11.529
3.7	2.931	3.752	4.205	3.454	2.073	2.95	2.875	12.572	12.462	14.765	17.198	14.908	13.439	11.184
3.8	2.565	4.033	3.084	3.361	2.08	2.68	3.448	12.604	12.737	14.803	17.524	14.404	12.925	10.977
3.9	2.649	3.307	4.893	3.944	2.15	2.826	3.442	13.068	12.503	15.512	18.323	15.47	13.289	11.529
4	1.734	3.268	3.201	2.817	2.091	3.698	4.035	12.174	12.544	15.448	18.265	14.882	12.469	11.812
4.1	2.162	3.842	4.155	3.471	2.845	3.686	3.685	13.041	12.452	14.658	18.015	14.368	12.961	11.492
4.2	1.941	2.878	4.295	3.628	1.967	3.159	4.25	12.524	12.65	15.417	18.39	14.192	13.432	11.555
4.3	4.648	3.224	3.717	3.098	2.347	2.993	4.588	13.416	12.422	14.877	18.386	14.099	12.98	11.7
4.4	2.166	3.396	2.702	3.357	2.232	2.525	2.063	12.929	12.411	14.786	17.019	14.803	13.152	11.502
4.5	1.867	3.242	4.7	3.161	3.001	4.002	3.503	13.082	12.522	15.545	18.217	13.446	12.832	11.875
4.6	1.84	3.211	4.05	3.008	2.298	3.555	5.307	12.158	12.682	16.81	16.276	13.768	13.367	11.988
4.7	1.864	3.479	4.262	3.867	3.082	3.702	4.245	12.342	12.424	15.097	17.871	13.488	12.977	12.154
4.8	2.103	4.124	4.296	2.672	2.765	3.763	4.395	12.745	12.924	15.211	17.588	14.127	12.084	11.773
4.9	3.223	4.243	4.943	2.713	2.564	4.032	3.721	12.478	12.752	15.792	16.431	13.565	13.429	12.257
5	2.278	4.331	3.781	3.386	2.778	3.912	4.165	12.869	12.028	15.865	17.618	13.596	13.952	12.406
5.1	2.387	4.838	4.818	3.225	2.789	3.758	4.454	12.636	11.772	16.215	17.278	13.447	14.18	11.71
5.2	2.263	3.294	4.266	3.525	2.616	4.116	2.904	12.623	12.376	16.573	17.27	14.023	13.259	11.677
5.3	2.418	2.887	3.667	3.614	2.03	4.263	3.431	13.405	12.013	14.908	16.825	14.197	13.59	12.054
5.4	2.353	2.831	3.615	1.886	1.864	3.474	2.535	13.093	12.015	15.1	16.644	13.345	13.771	11.941
5.5	2.442	2.627	4.499	2.542	1.996	4.115	2.876	12.275	11.885	15.58	16.844	13.814	13.793	11.468
5.6	2.089	1.972	4.397	3.116	2.143	3.566	4.438	12.622	12.241	16.804	17.644	14.117	13.913	11.836
5.7	2.078	2.267	3.559	2.627	1.863	3.468	3.432	12.464	12.27	15.996	17.991	13.631	13.686	12.256
5.8	1.764	1.866	4.293	1.943	2.082	4.204	2.599	12.329	11.426	15.108	17.079	14.235	13.425	12.141
5.9	1.951	1.962	5.15	2.739	2.053	4.329	3.484	12.71	11.669	16.333	16.233	13.283	13.253	11.636
6	3.846	2.309	3.733	1.729	3.484	5.437	3.832	12.628	12.043	16.006	16.352	13.679	13.741	11.466
6.1	2.181	1.765	4.323	1.786	2.24	3.448	3.401	12.322	11.633	15.869	16.939	14.239	13.699	11.797
6.2	2.091	2.539	4.506	1.801	2.551	3.466	2.677	12.454	11.706	15.003	17.612	14.282	13.386	11.502
6.3	2.41	1.721	4.486	2.018	2.028	3.762	2.913	12.584	11.862	15.117	17.713	14.026	13.518	11.427
6.4	2.182	2.028	3.768	2.802	3.235	4.318	3.946	12.713	11.838	15.087	16.93	15.325	13.599	11.74
6.5	1.928	1.759	4.752	2.045	2.164	4.564	3.669	12.46	12.023	15.744	17.667	15.297	13.322	11.572
6.6	2.594	3.327	5.431	1.878	2.179	4.909	4.637	12.351	12.134	15.003	17.575	14.688	13.447	11.407
6.7	1.878	2.836	4.028	1.862	2.169	3.794	3.679	12.475	12.275	16.085	16.658	14.681	12.72	11.514
6.8	3.79	2.7	5.18	1.863	2.079	3.324	3.135	12.788	12.223	15.671	17.292	14.899	13.174	11.247
6.9	2.062	2.437	4.669	1.902	2.709	3.314	6.382	12.158	12.172	14.974	17.806	14.903	13.741	10.872
7	1.842	1.987	3.966	1.883	2.198	4.205	4.444	12.72	12.58	15.296	17.102	13.966	13.71	10.615
7.1	3.4	3.198	5.499	1.762	1.908	4.203	5.496	13.014	12.693	15.761	17.177	13.705	13.186	10.919
7.2	2.131	2.233	3.575	2.176	2.769	4.554	4.644	13.152	12.627	14.86	17.572	14.276	14.065	11.288
7.3	3.434	2.308	4.685	2.749	1.896	3.754	3.563	12.718	11.797	15.787	16.748	15.217	13.433	10.984
7.4	2.527	1.799	5.097	2.668	2.304	4.139	3.037	12.688	12.846	14.927	17.849	15.932	14.118	10.691
7.5	2.44	2.24	3.817	1.834	2.052	5.808	3.019	12.802	12.757	15.919	18.182	16.744	14.665	11.001
7.6	1.911	2.821	3.717	1.948	1.8	4.507	3.252	12.292	12.706	14.746	18.496	16.267	13.765	10.85
7.7	2.388	2.263	4.398	2.079	2.45	4.644	2.889	12.415	13.185	15.573	17.664	16.278	14.042	10.806
7.8	2.914	4.126	4.422	2.903	1.976	4.327	4.602	12.597	12.606	15.398	17.364	15.909	13.753	10.94
7.9	2.514	4.196	4.767	1.879	1.828	4.247	4.162	12.84	12.89	15.248	16.611	15.531	14.457	11.132
8	3.064	2.029	3.985	3.209	1.984	4.226	4.249	12.54	12.448	15.625	17.831	16.059	14.006	10.888
8.1	1.802	2.051	4.057	2.082	2.15	4.432	3.673	12.54	11.848	15.008	16.996	15.252	14.043	11.19
8.2	1.939	1.704	3.751	4.266	1.866	3.619	3.259	13.103	12.287	15.313	16.393	16.433	14.479	11.861
8.3	1.866	1.86	3.939	2.075	1.817	4.364	3.243	12.506	12.237	15.129	16.316	15.61	14.153	11.467
8.4	1.755	3.82	4.041	1.888	2.043	5.48	3.544	12.832	12.177	15.488	17.43	15.89	14.306	11.626
8.5	2.545	3.141	3.598	2.51	1.828	4.894	3.156	12.627	12.851	14.641	16.46	15.32	13.523	11.395
8.6	2.006	1.881	3.792	2.296	3.58	4.268	3.41	12.645	12.726	15.301	16.943	15.447	14.195	10.648
8.7	1.881	2.395	3.332	1.777	1.85	4.095	3.158	13.022	12.354	16.339	17.522	15.033	13.907	10.44
8.8	1.886	1.697	4.361	4.942	1.663	3.43	3.51	13.147	13.037	15.036	16.726	14.806	14.771	11.093
8.9	1.796	2.212	4.034	4.572	4.27	4.318	3.166	12.967	11.716	14.833	16.183	15.561	15.756	11.154
9	1.909	1.926	3.708	4.579	2.609	4.411	3.214	13.095	11.874	14.909	16.569	15.868	15.857	11.233
9.1	1.791	2.02	4.336	4.751	1.836	4.605	3.102	12.941	12.018	15.861	16.229	15.855	15.371	11.287
9.2	2.313	1.778	3.786	4.2	1.803	3.998	3.299	12.786	11.75	16.089	17.775	15.678	14.768	11.109
9.3	1.866	2.028	4.228	4.743	1.941	4.267	3.38	12.604	12.277	16.475	17.427	15.952	15.107	11.268
9.4	1.932	1.84	4.784	3.811	1.836	3.509	3.037	12.734	12.582	15.304	17.176	15.345	15.004	11.233
9.5	1.974	1.775	3.525	1.761	1.787	3.665	3.14	12.754	12.25	15.599	17.61	15.55	15.541	11.601
9.6	1.897	1.981	4.762	2.516	2.561	4.974	3.102	12.855	12.572	15.497	17.181	15.875	15.181	11.789
9.7	2.018	2.007	4.608	3.136	3.094	4.65	2.886	12.682	12.09	15.814	17.112	15.164	14.46	11.521
9.8	1.724	1.841	4.32	2.666	2.032	4.753	3.064	13.01	12.387	16.046	17.402	15.604	13.837	11.057
9.9	2.05	1.819	4.104	3.31	1.81	4.49	3.453	12.298	13.033	15.517	17.194	14.665	14.082	11.54
10	1.871	1.739	4.225	3.992	1.783	4.049	3.106	12.76	12.598	16.383	18.161	15.687	14.861	11.216
10.1	1.799	1.766	4.211	4.533	2	3.699	3.433	12.997	12.74	16.503	17.009	15.788	15.001	11.357
10.2	2.044	1.746	4.035	1.95	1.982	3.851	3.277	12.725	12.833	16.306	16.843	14.55	14.951	11.299
10.3	2.007	2.232	4.211	3.116	2.305	3.471	3.747	12.7	13.305	16.18	17.961	14.733	15.032	11.675
10.4	1.997	2.009	4.302	3.532	2.004	4.005	3.245	12.664	12.864	15.189	17.998	14.708	15.164	10.799
10.5	2.041	2.125	4.26	4.326	2.005	4.088	2.925	12.789	12.572	15.122	18.953	14.004	14.922	11.03
10.6	3.216	1.82	3.832	3.456	2.165	4.353	3.259	13.018	13.071	15.796	19.532	14.317	15.106	10.976
10.7	2.079	1.833	3.875	3.658	1.828	4.849	3.108	12.682	12.755	15.966	18.211	14.18	15.254	11.236
10.8	1.865	1.935	3.752	3.113	2.167	6.402	3.381	12.52	13.024	15.297	18.362	14.647	14.455	11.265
10.9	1.865	1.776	3.934	3.485	1.862	5.147	3.513	12.485	12.359	16.403	17.704	15.112	14.723	11.062
11	2.226	1.752	3.507	4.037	2.032	4.263	3.037	12.574	12.248	15.112	17.731	14.881	15.314	11.257
11.1	2.185	1.653	3.694	3.644	1.923	5.327	3.004	12.978	12.247	15.441	16.793	15.196	14.861	11.644
11.2	2.093	1.889	3.897	3.115	2.017	5.094	3.153	13.261	13.047	15.474	17.847	15.497	14.086	11.424
11.3	1.714	1.79	3.716	3.248	2.031	4.687	3.25	12.611	12.491	15.807	17.677	15.241	15.431	11.217
11.4	1.826	1.861	4.132	3.075	1.887	4.851	3.316	12.987	13.148	15.271	17.676	14.869	15.482	10.812
11.5	1.84	1.695	3.831	4.425	1.954	4.229	3.156	13.206	13.275	15.648	16.608	14.624	15.303	10.997
11.6	1.835	1.812	3.849	5.014	1.954	5.617	2.571	13.281	12.762	15.528	16.758	15.44	15.554	11.105
11.7	1.931	1.663	3.945	4.079	2.754	4.548	3.309	12.786	13.246	15.111	16.623	15.345	13.97	11.217
11.8	2.055	1.666	3.494	2.812	2.128	4.84	2.877	12.749	12.955	16.471	17.58	15.411	14.452	11.233
11.9	1.749	1.681	4.944	3.18	1.862	4.057	3.313	12.842	12.84	16.166	16.546	15.437	14.292	10.778
12	1.974	1.888	3.902	2.694	1.778	6.424	3.373	13.072	12.443	16.216	16.879	15.279	14.392	11.349
12.1	1.929	1.708	3.998	2.797	2.092	4.618	3.365	13.12	12.919	17.056	16.725	15.23	13.692	11.088
12.2	2.167	1.876	3.566	1.873	1.85	4.837	3.249	12.413	13.543	15.986	16.819	14.808	13.701	11.737
12.3	2.287	1.871	3.763	3.535	1.934	3.993	4.108	12.803	13.078	15.378	15.619	14.705	13.361	11.295
12.4	1.972	2.044	3.81	3.062	2.267	5.23	3.214	12.496	12.861	16.26	16.623	14.227	13.953	11.298
12.5	1.746	1.816	3.443	1.991	2.065	4.385	3.636	12.677	13.353	16.295	16.176	14.788	13.646	11.606
12.6	2.017	1.949	3.467	2.731	2.113	4.406	3.825	12.572	13.898	15.913	16.053	15.054	13.505	11.462
12.7	2.082	1.881	3.833	2.391	1.838	4.115	3.845	12.612	13.092	15.421	15.935	14.644	13.171	11.31
12.8	2.146	1.691	4.412	2.403	1.938	3.74	3.73	13.049	12.86	15.905	15.983	15.027	13.889	11.467
12.9	1.916	1.812	4.329	3.009	1.803	4.35	3.227	12.574	13.819	15.563	16.608	15.125	13.169	11.56
13	1.809	1.869	3.683	1.69	2.273	4.567	3.902	12.381	13.676	15.242	16.497	15.492	13.877	11.627
13.1	1.947	2.152	3.779	4.215	1.882	4.064	3.603	12.306	13.899	15.357	16.055	14.799	14.16	11.419
13.2	1.88	2.215	3.78	4.231	1.906	4.5	3.382	12.527	13.144	14.827	15.326	15.768	13.93	11.16
13.3	2.088	2.065	3.705	4.392	2.425	5.367	3.931	12.81	13.798	15.458	14.831	15.725	13.807	11.671
13.4	1.896	2.789	3.758	4.375	2.106	4.217	3.258	12.454	13.336	14.784	14.725	15.525	13.726	11.388
13.5	1.967	2.328	2.186	4.204	2.205	4.697	4.153	12.574	13.172	15.131	14.677	15.336	13.188	11.289
13.6	1.748	1.629	3.08	4.836	2.495	4.558	4.073	12.373	13.585	15.559	14.861	15.421	14.004	11.157
13.7	1.869	4.051	3.919	4.407	1.84	4.644	3.029	12.352	12.715	15.769	15.52	15.429	13.712	11.196
13.8	2.008	2.89	3.579	4.561	1.932	4.329	3.816	12.638	12.849	15.912	14.788	15.94	13.347	11.53
13.9	2.62	4.051	3.774	4.859	2.154	4.878	2.945	12.718	13.934	15.077	15.298	15.195	13.95	11.031
14	2.59	4.114	4.115	4.195	2.102	5.952	4.055	12.52	13.782	15.672	14.775	15.463	13.683	11.494
14.1	4.485	4.533	3.875	4.58	2.456	4.65	4.834	12.722	13.88	16.003	14.848	15.488	13.531	11.708
14.2	2.041	1.977	2.986	4.217	2.034	4.355	3.63	12.797	13.8	14.909	15.121	15.496	13.642	11.435
14.3	3.169	1.729	2.015	4.71	1.721	4.078	2.946	12.795	12.542	15.494	14.818	15.179	13.411	11.359
14.4	3.317	4.181	3.77	4.23	1.951	5.013	3.496	13.194	13.446	14.533	14.633	14.873	13.609	11.359
14.5	2.774	3.784	2.043	3.639	2.857	3.997	3.804	12.633	12.995	13.836	15.481	15.003	12.983	11.34
14.6	3.169	3.715	3.398	4.045	2.329	4.181	4.928	12.998	13.218	14.216	14.511	15.532	14.093	11.706
14.7	2.38	3.064	3.768	4.381	2.108	4.748	4.427	13.021	13.234	14.013	14.112	15.126	14.392	11.162
14.8	2.107	2.98	2.437	4.039	1.861	4.337	4.45	12.811	13.543	13.692	14.304	15.044	15.07	11.687
14.9	1.928	3.343	1.98	4.429	1.767	4.049	4.922	12.796	13.276	13.553	14.587	15.556	14.894	11.425
15	2.76	4.176	3.886	5.037	1.961	3.568	4.211	12.831	13.346	14.86	14.172	15.282	14.623	11.725
15.1	1.859	4.31	4.243	5.043	2.025	4.807	3.939	12.746	13.108	15.99	14.243	15.191	13.443	11.812
15.2	1.938	4.112	4.664	5.072	1.986	3.771	4.21	12.784	12.894	16.345	14.336	14.971	12.964	11.446
15.3	1.763	3.744	4.139	4.721	1.742	4.222	3.199	12.671	12.925	15.667	14.354	15.057	13.757	11.224
15.4	1.777	3.525	4.188	4.496	2.225	3.945	3.624	12.593	12.981	15.932	14.955	15.594	13.151	11.136
15.5	1.929	3.907	4.446	4.975	2.503	4.811	3.674	12.929	12.436	16.3	14.356	15.834	13.139	11.217
15.6	1.758	3.914	4.454	4.6	2.078	4.248	3.692	11.891	12.877	16.147	14.207	15.824	13.017	11.483
15.7	1.834	4.311	4.303	5.421	1.845	3.501	3.031	12.522	13.067	16.812	14.62	15.518	13.522	11.185
15.8	1.853	4.077	3.943	5.332	1.995	3.78	2.945	12.82	12.541	16.322	14.38	14.849	13.666	11.198
15.9	2.067	4.44	4.831	5.495	1.84	4.598	3.826	12.334	12.871	16.465	14.567	14.984	13.331	11.497
16	1.775	4.523	4.357	4.484	2.467	4.373	2.938	12.954	12.409	16.484	14.43	14.429	12.846	11.19
16.1	3.515	4.313	4.078	4.267	2.362	4.324	3.169	12.652	13.023	16.488	14.174	15.297	12.871	11.675
16.2	1.818	4.105	3.737	4.38	2.098	5.057	2.819	12.576	12.687	16.211	14.301	14.734	13.062	11.037
16.3	2.145	4.201	4.519	4.184	2.471	3.751	3.634	12.548	12.769	17.003	14.11	15.238	12.81	11.051
16.4	2.076	4.099	3.649	3.969	1.99	4.181	3.591	12.637	12.983	16.29	14.504	15.022	13.239	11.195
16.5	2.111	4.585	4.309	4.241	2.246	6.991	3.137	13.053	12.157	16.371	14.038	15.414	13.412	11.473
16.6	2.146	3.862	3.946	4.751	2.381	6.645	4.342	12.898	11.864	16.835	14.247	15.324	13.078	11.43
16.7	1.934	3.491	4.18	4.134	2.768	5.443	3.433	12.469	12.682	17.052	14.802	15.389	12.946	11.464
16.8	1.889	4.275	4.38	4.091	1.674	5.736	3.709	12.599	12.988	17.141	14.629	15.04	12.695	11.467
16.9	1.988	4.174	4.141	4.148	1.709	5.454	4.019	12.963	12.657	16.779	14.89	15.707	12.607	11.475
17	2.393	4.253	3.721	4.385	2.145	4.066	3.568	12.718	12.547	15.897	14.755	15.463	13.366	11.164
17.1	1.966	3.852	4.154	4.096	1.828	4.472	3.237	12.304	12.996	16.376	15.648	16.15	13.249	11.153
17.2	2.44	4.185	4.124	4.986	1.97	4.983	3.565	12.583	12.463	16.14	15.257	15.114	13.137	11.068
17.3	1.812	4.307	3.938	4.809	1.86	4.35	4.18	12.777	12.741	15.918	14.43	15.305	13.021	11.038
17.4	2.04	4.067	3.514	4.753	2.017	4.282	3.656	12.674	12.651	16.127	14.763	16.743	13.463	11.099
17.5	1.802	4.144	4.16	4.337	1.776	5.085	3.366	12.398	12.496	16.165	14.384	15.615	13.708	11.433
17.6	1.789	4.151	4.115	4.782	1.756	4.264	3.289	12.484	13.019	16.392	14.2	15.423	13.243	11.829
17.7	1.996	5.507	5.188	4.391	2.496	4.043	4.153	12.294	12.727	17.707	14.888	15.279	13.334	11.868
17.8	1.899	4.885	3.934	4.018	1.944	4.425	3.834	12.845	12.522	16.349	14.276	14.624	13.685	11.33
17.9	1.958	4.935	4.641	4.105	2.007	3.756	4.111	12.824	12.504	17.115	14.208	14.841	12.429	10.618
18	1.97	3.691	4.54	4.306	3.8	3.55	3.37	12.877	12.567	16.231	14.784	14.996	13.513	10.796
18.1	2.006	5.071	4.252	4.102	2.223	4.351	3.732	12.876	12.916	16.556	14.106	14.625	13.123	11.616
18.2	1.871	4.596	4.19	4.352	1.876	4.658	3.741	12.722	13.805	17.365	14.377	14.699	13.653	10.903
18.3	1.935	4.132	4.53	4.615	2.316	4.831	3.509	12.805	13.169	17.767	14.356	15.136	13.58	10.794
18.4	1.961	3.922	3.952	4.277	1.914	4.932	4.047	13.032	12.823	16.725	15.276	15.211	13.88	10.772
18.5	2.089	4.191	4.485	4.991	1.789	4.2	3.466	13.024	12.689	16.423	14.113	15.271	13.54	10.911
18.6	1.807	3.56	4.476	4.396	1.854	4.565	3.673	12.736	12.967	17.489	13.86	16.314	13.592	11.182
18.7	1.948	2.511	4.149	4.521	2.174	4.77	3.828	12.903	12.497	16.387	14.981	15.556	13.551	11
18.8	1.931	2.18	4.154	4.61	1.826	4.93	4.222	12.483	12.437	16.183	14.348	15.693	13.388	11.209
18.9	1.743	1.729	3.972	4.044	2.037	4.943	3.795	12.79	12.353	15.887	14.362	15.896	13.417	11.556
19	2.118	1.779	4.133	4.606	2.924	5.663	2.047	12.526	12.21	16.74	14.31	14.556	13.961	11.469
19.1	2.029	1.701	4.095	4.559	2.84	4.857	3.576	12.439	11.611	17.183	14.632	15.069	13.507	11.371
19.2	1.827	1.783	4.286	5.58	3.103	4.603	3.764	11.968	12.614	17.088	14.378	15.988	13.846	11.592
19.3	1.848	1.818	5.107	5.349	2.984	4.278	4.253	12.26	13.109	16.542	14.53	15.221	13.297	11.512
19.4	1.892	1.939	3.821	4.113	1.88	4.74	3.732	12.438	13.09	16.862	15.283	14.548	13.883	11.503
19.5	3.049	1.705	4.139	4.502	2.337	4.955	4	12.41	12.773	17.161	15.007	14.987	13.311	11.757
19.6	1.949	1.866	4.343	3.982	3.623	4.737	3.721	12.439	12.758	15.662	14.35	14.422	13.738	11.576
19.7	1.903	1.995	4.061	4.791	2.136	4.955	2.121	12.097	12.495	16.478	14.868	14.134	13.324	12.096
19.8	2.052	1.749	4.135	4.639	2.195	4.259	3.894	12.27	12.994	16.157	14.495	15.051	13.82	12.017
19.9	2.693	1.847	4.402	4.233	2.093	4.887	3.711	12.554	12.848	15.713	14.31	14.672	13.668	11.969
20	1.871	1.942	4.236	4.332	2.972	4.159	3.719	12.366	12.27	15.229	14.97	14.191	13.095	10.925
20.1	1.853	1.781	4.106	4.025	1.943	4.455	2.431	12.573	12.872	15.683	14.805	14.307	13.181	11.553
20.2	1.731	1.561	4.071	4.57	2.203	4.38	4.375	12.497	12.472	16.094	14.687	15.1	12.375	11.735
20.3	1.859	1.908	4.373	4.787	1.847	3.919	3.476	12.289	12.732	15.654	14.723	15.481	12.596	11.422
20.4	1.885	1.8	3.876	5.206	2.189	4.053	3.638	12.312	12.489	14.687	14.905	14.871	12.406	11.56
20.5	2.054	1.881	4.249	5.342	1.759	2.873	2.8	12.403	12.407	16.202	15.137	14.517	12.295	11.695
20.6	1.992	2.002	4.227	5.296	1.852	3.69	4.151	12.187	12.646	15.066	15.017	14.357	13.03	11.44
20.7	1.827	1.894	4.07	4.915	2.147	4.002	3.6	12.427	12.356	15.445	15.278	14.495	12.876	11.66
20.8	2.189	2.511	4.116	4.19	2.732	3.848	3.387	12.388	12.519	15.046	14.965	13.94	12.921	11.482
20.9	1.928	1.989	3.729	4.905	3.25	3.728	4.106	12.55	12.462	15.012	14.986	15.218	13.111	11.45
21	1.909	4.473	4.088	5.494	1.907	3.923	4.166	12.427	13.014	15.298	14.896	14.516	13.381	11.423
21.1	1.769	1.869	4.33	5.598	1.859	3.392	3.79	12.307	12.868	14.974	15.981	14.772	13.681	11.698
21.2	1.798	1.972	4.05	4.407	3.583	3.599	3.86	12.497	12.946	16.127	15.36	14.555	13.287	11.426
21.3	2.597	2.011	3.824	4.044	2.155	3.664	3.484	12.673	12.455	14.934	15.579	14.606	13.114	11.775
21.4	1.947	2.176	4.878	4.91	1.756	3.813	3.261	11.797	13.697	15.649	14.999	14.432	12.794	11.409
21.5	1.827	1.84	4.609	4.564	1.916	4.066	4.099	12.372	12.491	16.347	15.507	13.805	12.971	11.572
21.6	3.643	1.845	4.25	2.481	3.909	4.666	3.556	12.581	12.076	15.242	16.161	13.841	13.814	11.432
21.7	3.569	1.805	3.855	2.234	3.019	4.056	4.504	12.72	12.92	15.065	16.012	14.307	13.181	12.227
21.8	3.132	1.848	4.418	2.067	3.458	4.326	4.808	12.478	12.706	15.292	15.123	14.25	12.886	11.644
21.9	2.059	1.928	4.285	3.192	3.217	3.981	6.002	12.753	12.883	15.513	14.817	14.502	12.955	11.392
22	2.084	1.931	3.886	5.453	4.102	3.788	5.437	12.178	12.511	14.8	15.044	14.649	12.753	11.494
22.1	3.666	1.948	4.158	3.738	2.733	4.118	6.262	11.995	12.404	15.427	15.305	14.119	12.858	11.668
22.2	1.989	1.816	3.952	4.274	4.518	3.575	5.972	12.295	12.215	15.039	15.045	14.279	12.783	11.465
22.3	2.012	2.014	3.771	4.539	2.269	3.291	5.766	12.515	12.987	15.024	14.728	14.643	12.791	11.55
22.4	2.86	1.833	4.341	4.772	2.872	3.821	6.51	12.68	11.924	15.172	15.986	14.554	12.527	11.553
22.5	2.214	1.773	3.841	4.822	2.071	3.659	5.472	12.56	12.418	15.22	15.073	14.604	12.611	11.232
22.6	2.887	1.721	4.04	4.52	2.122	3.6	5.61	12.384	12.427	15.177	15.573	14.15	13.426	11.479
22.7	1.907	1.856	4.456	4.496	1.901	3.865	5.206	12.088	12.242	14.888	15.363	14.628	13.449	11.702
22.8	1.851	1.821	4.082	4.318	2.817	4.323	6.36	12.391	12.434	15.445	15.81	14.99	13.59	11.513
22.9	1.99	1.944	4.13	4.897	2.461	4.19	5.835	11.915	12.356	15.709	14.974	14.686	12.993	11.803
23	2.098	1.799	4.191	5.297	3.255	4.271	6.12	12.646	13.108	15.323	15.954	14.732	13.13	12.178
23.1	2.359	2.103	4.203	4.14	2.87	4.439	5.991	12.6	12.429	15.073	15.222	15.378	12.827	11.73
23.2	1.926	1.762	4.5	5.058	1.654	3.949	6.035	12.784	12.158	15.595	15.353	14.754	12.95	12.077
23.3	3.325	1.936	3.796	2.05	3.572	3.731	6.67	12.485	12.146	16.177	15.763	15.466	12.815	12.145
23.4	2.99	1.812	3.983	2.108	3.239	4.171	5.865	12.894	12.486	14.421	15.235	14.77	13.07	11.435
23.5	1.993	2.715	3.953	2.241	3.217	4.304	5.752	12.291	12.955	15.372	14.243	14.287	12.733	11.302
23.6	2.196	4.74	3.882	3.827	2.089	3.989	5.805	13.013	12.382	14.978	13.99	14.181	13.108	11.324
23.7	1.895	3.28	4.124	4.703	3.261	3.618	4.837	12.395	12.286	14.382	13.537	14.777	13.61	11.37
23.8	1.903	1.68	3.993	4.357	3.02	5.15	5.273	12.105	13.022	15.03	13.723	15.444	13.023	11.843
23.9	3.746	1.889	3.947	5.131	2.891	5.124	5.219	12.467	12.365	15.353	13.549	15.224	13.113	11.145
24	1.803	3.281	3.967	4.944	3.089	5.056	5.67	12.453	12.691	15.919	14.173	15.962	13.053	11.709
24.1	1.702	3.875	3.809	2.046	1.794	4.216	5.653	13.126	12.635	16.249	14.204	16.367	12.799	11.667
24.2	1.85	4.06	4.09	4.84	2.024	4.246	5.161	12.383	12.721	16.366	13.983	15.929	13.152	11.422
24.3	2.014	2.188	3.634	2.004	1.748	4.032	6.212	12.507	12.334	15.261	14.258	15.123	13.777	11.895
24.4	2.218	1.749	3.918	5.675	1.84	4.549	6.045	12.444	12.172	14.695	14.207	15.428	13.538	11.824
24.5	1.93	1.851	4.036	5.245	2.587	4.87	5.987	12.549	12.183	15.315	14.641	15.424	13.6	11.758
24.6	1.805	1.69	4.134	5.12	2.406	4.122	5.311	12.517	12.156	16.155	13.947	15.141	13.659	11.35
24.7	1.9	1.76	3.869	5.078	2.342	4.452	5.966	12.433	12.443	15.708	15.418	14.162	13.229	10.994
24.8	2.03	2.028	3.917	5.27	2.341	5.295	5.454	12.99	12.047	15.775	14.807	14.427	13.331	11.35
24.9	1.898	1.968	3.99	4.969	1.709	5.364	5.123	12.308	12.062	15.513	14.023	14.267	13.557	11.687
25	2.198	1.77	4.181	5.194	1.834	5.048	4.812	12.376	12.048	15.575	14.591	14.871	13.781	11.46
25.1	2.997	1.829	4.106	5.433	2.163	5.36	6.151	12.868	12.35	16.148	14.143	14.531	13.554	11.154
25.2	2.174	1.886	4.07	5.227	2.513	5.225	5.038	12.475	12.268	15.004	14.088	15.375	12.969	11.449
25.3	3.425	1.885	3.809	5.749	1.829	4.328	4.945	12.506	12.444	15.306	14.854	15.377	13.377	11.514
25.4	3.562	1.773	4.736	6.074	1.866	3.845	6.401	12.427	12.695	15.475	13.888	14.493	13.457	11.284
25.5	3.717	1.631	3.932	4.754	2.014	5.34	5.169	12.827	12.424	16.252	14.153	14.868	13.885	11.387
25.6	3.483	1.878	4.124	5.004	2.117	5.386	5.682	12.277	13.281	16.326	14.685	14.879	13.369	11.247
25.7	1.902	1.84	3.887	4.771	2.855	5.453	5.892	12.11	12.227	17.521	14.43	15.586	13.339	11.433
25.8	1.95	1.892	3.979	5.41	2.915	4.23	5.956	12.399	12.513	17.329	14.233	15.743	14.193	11.508
25.9	1.799	1.768	3.649	4.553	2.629	4.932	5.874	12.421	12.668	15.957	14.082	15.82	13.526	11.209
26	3.451	2.722	3.926	4.602	3.406	4.837	6.228	12.28	12.261	16.475	14.101	16.004	13.6	11.766
26.1	2.144	1.872	3.533	5.281	2.718	6.036	5.636	12.283	12.365	16.45	14.379	15.164	13.225	11.712
26.2	1.785	1.984	3.784	5.862	3.229	5.547	6.746	12.445	12.502	16.284	13.963	15.263	13.298	11.573
26.3	2.24	1.864	3.713	4.942	2.66	5.398	6.628	12.606	12.465	15.614	14.24	15.761	13.784	12.05
26.4	2.02	1.833	3.942	4.491	3.157	6.252	5.727	12.444	12.636	16.035	14.947	15.646	13.461	11.452
26.5	3.896	1.748	4.019	5.329	2.093	4.701	6.108	12.506	12.615	15.941	14.991	15.78	13.472	11.422
26.6	4.02	3.163	3.942	4.791	1.805	5.007	5.672	12.514	13.092	15.699	15.379	15.253	13.112	11.35
26.7	3.927	1.901	4.562	5.087	1.841	4.679	5.76	12.453	12.262	16.369	16.081	15.397	13.033	11.357
26.8	3.981	2.023	3.835	5.833	1.804	4.87	6.445	12.648	12.646	16.468	16.168	15.563	13.303	11.31
26.9	3.375	1.866	4.226	5.542	1.93	6.899	5.693	12.623	12.585	16.509	15.311	15.524	13.376	11.003
27	3.192	1.85	3.691	4.962	2.778	7.391	5.733	12.605	12.545	16.475	14.972	15.12	13.225	11.521
27.1	4.206	1.911	3.772	4.812	1.836	6.147	5.918	12.366	12.405	15.319	15.119	15.701	13.273	11.14
27.2	2.554	1.802	4.42	4.057	1.782	6.459	6.347	12.242	12.293	16.315	14.683	15.124	13.102	11.429
27.3	2.818	1.85	3.803	4.95	1.842	5.319	5.721	12.479	12.085	15.933	15.079	16.269	13.039	11.32
27.4	2.869	1.979	4.173	4.485	1.83	4.126	6.279	12.443	12.259	16.09	14.866	16.174	12.994	11.446
27.5	3.873	1.768	3.907	3.426	2.071	5.304	6.244	12.932	12.114	16.073	14.152	14.904	13.259	11.28
27.6	3.637	1.855	3.994	4.452	1.791	6.037	5.906	12.336	12.367	16.178	14.529	15.33	13.375	11.252
27.7	3.929	1.709	4.135	4.471	1.852	5.246	5.118	12.079	12.104	16.339	14.734	15.526	13.345	11.09
27.8	3.646	1.871	3.873	3.291	1.783	5.65	6.142	12.712	12.253	16.227	14.598	16.053	13.733	11.065
27.9	3.746	3.104	4.314	4.08	1.776	5.725	5.261	12.518	12.27	15.067	13.637	15.225	13.909	11.385
28	1.852	2.08	4.601	3.717	1.909	7.039	5.57	12.587	12.457	15.525	14.598	15.019	13.188	11.384
28.1	4.081	2.286	4.379	5.427	2.036	5.087	6.159	12.44	12.341	15.217	13.733	15.035	13.253	11.05
28.2	3.174	1.881	4.481	5.056	2.486	4.193	4.993	12.377	12.754	15.717	14.268	16.258	12.907	11.085
28.3	3.531	1.981	4.161	4.51	3.155	5.2	5.565	12.388	12.502	15.132	13.97	15.783	13.052	11.25
28.4	2.874	3.029	4.085	4.549	1.79	5.054	5.959	12.058	12.918	14.839	14.38	15.371	13.529	11.466
28.5	2.153	3.474	4.115	4.751	1.75	5.105	5.771	12.302	12.122	15.182	14.736	15.168	13.618	11.694
28.6	3.71	3.211	3.974	5.323	1.958	6.183	6.413	12.042	12.654	15.085	14.423	14.964	13.547	11.46
28.7	2.142	3.663	4.114	5.002	1.808	5.911	5.166	12.373	12.946	15.156	15.467	15.804	13.424	11.204
28.8	3.785	3.486	4.11	4.862	2.637	6.204	5.824	12.945	12.963	14.712	14.704	15.119	13.327	11.474
28.9	3.91	3.957	4.3	5.095	2.578	6.619	5.948	12.23	12.499	15.836	14.493	15.494	13.474	11.527
29	3.594	3.929	4.433	3.926	2.193	6.212	6.221	12.678	12.607	16.86	14.709	14.863	13.555	11.862
29.1	1.898	3.439	4.002	5.703	2.785	6.474	5.682	12.565	12.85	15.662	14.318	14.99	13.313	11.654
29.2	1.742	3.39	3.65	5.107	1.831	6.071	5.936	12.212	13.014	15.5	14.946	16.708	13.512	10.972
29.3	1.698	2.115	3.488	5.153	2.722	5.676	5.061	12.242	12.912	15.87	14.955	15.9	13.45	11.793
29.4	3.625	1.732	4.356	5.42	3.159	5.465	5.462	12.339	13.215	15.768	14.416	15.483	13.432	11.658
29.5	1.739	1.816	3.894	4.807	3.42	6.04	5.255	12.293	12.834	16.399	15.762	15.559	13.646	11.505
29.6	2.182	1.763	5.88	5.059	3.569	6.451	5.091	12.436	13.403	16.741	15.182	15.914	13.279	11.333
29.7	3.527	3.486	5.589	5.238	3.213	5.271	5.794	12.144	13.329	15.825	14.889	16.572	13.24	11.27
29.8	3.986	2.925	5.558	3.99	3.669	5.455	5.855	11.973	13.278	16.59	15.184	15.297	13.092	12.036
29.9	3.699	2.936	5.574	4.938	3.777	6.702	6.264	12.267	13.098	16.743	14.768	15.77	13.145	11.572
30	1.868	5.046	6.06	5.252	4.632	5.407	5.496	12.222	12.943	15.87	14.246	14.967	13.296	12.06
30.1	4.305	6.33	6.155	5.148	3.434	5.509	5.594	12.188	12.924	16.027	14.683	15.563	13.061	11.782
30.2	4.71	3.997	6.335	5.567	3.7	6.064	6.05	12.343	13.049	16.907	15.033	15.251	13.372	11.499
30.3	3.704	3.381	5.225	4.149	4.415	6.258	5.468	12.422	12.654	15.794	15.072	15.358	13.531	11.578
30.4	5.256	4.368	6.379	4.621	4.06	5.077	5.694	12.302	12.833	16.892	15.49	15.639	12.53	11.619
30.5	4.504	3.568	5.778	3.988	3.69	4.597	5.303	12.173	12.563	17.076	15.229	15.081	12.466	11.564
30.6	4.788	3.64	6.265	4.706	3.776	4.209	5.278	12.691	12.436	16.595	15.295	16.146	13.287	11.477
30.7	4.616	2.784	6.117	5.341	3.485	4.516	5.141	12.421	12.385	16.539	15.284	16.484	12.283	11.572
30.8	4.629	4.125	6.284	5.355	3.186	5.001	5.976	12.432	12.521	17.986	15.734	16.413	12.365	11.113
30.9	4.793	3.413	5.816	5.255	3.035	4.623	5.549	12.098	12.489	16.678	15.911	15.505	12.435	11.515
31	4.252	1.84	6.338	5.015	3.162	4.926	5.56	12.606	12.619	17.353	15.702	15.567	11.942	11.81
31.1	5.297	2.137	5.983	5.114	3.4	5.066	5.654	12.594	12.696	17.36	15.668	15.609	11.862	11.722
31.2	4.476	3.607	5.351	5.141	3.617	4.391	6.137	12.411	12.578	17.307	15.34	15.343	12.612	11.723
31.3	4.897	3.497	5.324	6.469	2.434	5.141	5.597	13.491	12.856	17.964	16.139	15.281	12.358	11.479
31.4	5.134	3.544	5.83	6.349	3.643	4.805	5.058	13.171	13.202	16.947	15.879	15.975	11.832	11.542
31.5	5.569	2.454	5.723	5.389	3.753	5.095	5.739	12.713	12.589	16.821	14.67	15.451	12.447	11.729
31.6	3.286	2.863	3.928	6.136	3.925	4.441	6.519	12.633	12.704	17.481	15.558	16	12.483	11.753
31.7	5.144	4.162	4.227	5.803	4.232	3.538	6.059	12.34	13.22	17.639	15.358	16.209	12.607	11.695
31.8	4.829	3.732	4.108	5.654	3.809	3.643	6.003	12.282	12.516	17.634	15.421	15.82	11.894	11.763
31.9	5.107	1.735	3.165	6.447	4.117	4.055	5.354	12.866	12.536	16.989	15.717	16.002	12.45	11.575
32	3.423	3.91	4.067	5.455	3.701	3.949	5.883	12.859	12.619	16.632	15.885	15.68	11.822	11.315
32.1	5.323	4.718	4.03	6.251	4.505	4.443	5.181	12.414	12.703	16.524	14.953	16.122	12.253	11.696
32.2	5.459	4.227	3.936	6.086	3.551	4.25	5.577	12.809	12.779	17.533	15.615	15.773	12.463	11.868
32.3	5.25	4.507	4.207	4.767	3.839	3.6	6.56	12.504	12.65	17.143	16.02	15.228	11.988	11.393
32.4	4.381	3.955	4.038	4.288	4.746	3.673	5.522	12.981	12.629	16.887	15.539	15.704	12.594	11.52
32.5	3.611	1.849	3.966	5.325	4.047	4.372	5.309	12.516	12.973	16.973	15.301	16.13	11.979	11.416
32.6	4.637	3.179	4.055	4.408	4.935	4.305	5.834	12.681	12.974	16.537	14.577	16.64	12.009	11.812
32.7	3.566	3.247	3.532	5.115	3.719	3.058	5.712	13.009	12.967	16.139	15.877	16.309	12.247	11.596
32.8	3.972	3.596	3.77	5.254	4.076	3.687	5.536	12.696	12.904	16.441	15.435	15.34	11.787	11.472
32.9	2.978	1.784	4.225	5.306	4.184	4.243	5.839	12.833	12.993	17.571	15.412	15.986	11.587	11.698
33	3.412	2.013	3.82	5.303	3.901	4.299	5.817	12.863	13.397	17.597	15.686	15.575	12.097	11.587
33.1	3.282	3.5	3.89	5.193	4.125	4.06	5.81	12.801	13.237	17.959	15.924	15.619	11.843	11.772
33.2	1.827	2.076	3.73	5.671	3.845	3.626	6.647	12.698	13.224	18.222	16.119	15.43	12.224	12.035
33.3	3.747	2.539	4.075	4.946	4.769	4.284	6.401	12.768	12.163	16.705	15.381	16.522	12.376	11.541
33.4	3.045	2.02	4.385	4.459	3.193	4.168	5.659	12.902	13.154	17.294	15.719	15.627	12.402	11.932
33.5	1.887	2.864	4.223	4.842	3.964	3.262	5.239	13.166	12.896	16.78	15.608	15.722	12.19	11.498
33.6	4.03	2.915	3.811	4.629	4.509	4.024	5.676	12.531	13.383	16.796	15.52	15.719	12.542	11.493
33.7	3.279	1.842	3.885	4.724	3.763	4.659	6.201	12.923	13.66	17.138	15.339	15.738	12.848	11.776
33.8	3.445	2.209	3.884	5.319	3.562	4.403	5.367	12.596	12.917	16.741	15.9	15.482	12.28	11.587
33.9	4.019	2.546	3.618	4.327	3.626	3.495	6.015	13.064	12.961	16.744	15.784	15.72	12.328	11.646
34	3.923	3.161	4.212	5.542	3.693	4.401	4.92	13.04	12.638	16.564	15.951	15.516	12.574	11.355
34.1	3.991	3.237	4.012	5.55	4.065	3.753	5.964	12.913	12.555	15.988	15.936	15.661	12.85	11.15
34.2	2.909	3.137	3.871	4.811	4.161	3.922	6.535	12.729	13.354	16.304	15.326	15.843	12.378	11.715
34.3	3.186	3.843	3.768	4.361	4.393	3.981	6.06	12.542	12.872	15.484	15.05	15.472	12.822	11.527
34.4	3.128	3.608	4.257	4.749	4.174	4.695	5.952	12.441	13.132	14.672	15.135	15.412	12.562	11.652
34.5	4.117	3.035	4.199	4.711	3.937	3.39	6.825	12.53	13.134	15.192	15.27	16.01	12.262	11.399
34.6	2.784	2.878	4.377	5.014	3.886	4.628	5.6	12.819	12.475	16.15	15.765	15.705	12.186	11.494
34.7	2.081	2.474	4.057	6.254	3.484	4.257	5.754	12.618	13.043	15.817	16.025	15.357	12.853	11.94
34.8	1.666	1.949	4.015	4.847	3.165	5.544	5.291	12.882	12.885	15.975	15.098	15.456	12.224	11.767
34.9	3.361	2.054	4.103	4.285	3.927	4.708	5.301	13.133	12.596	16.753	15.947	15.081	12.781	11.2
35	3.07	2.49	3.583	5.225	4.483	4.193	5.108	13.167	13.037	16.094	16.76	14.614	12.093	11.572
35.1	3.148	1.96	3.819	4.677	4	3.785	5.628	12.545	13.061	16.149	15.682	14.599	12.318	11.764
35.2	3.692	3.306	4.551	4.532	4.501	4.904	5.808	12.711	13.187	16.65	16.156	14.892	12.356	11.899
35.3	3.737	3.705	3.751	4.937	3.353	3.913	5.852	12.617	12.756	15.518	16.436	16.336	12.198	11.797
35.4	3.175	3.895	4.069	7.739	3.479	3.947	5.833	13.459	12.846	15.906	16.006	16.398	12.393	11.443
35.5	3.433	1.829	4.083	7.611	4.337	4.537	5.577	13.064	13.655	15.649	16.186	15.923	12.418	11.274
35.6	1.826	2.045	3.594	8.369	4.44	4.066	5.077	12.334	12.953	14.806	17.424	16.151	12.216	11.34
35.7	4.051	2.821	3.677	7.252	4.606	3.445	4.893	12.852	12.808	14.511	18.293	15.886	11.872	11.33
35.8	3.558	2.998	3.8	8.815	3.884	3.612	5.63	12.817	12.656	14.729	18.049	15.113	11.592	11.535
35.9	3.456	3.433	3.816	9.013	4.014	4.666	5.151	12.948	13.143	15.261	17.993	14.864	12.791	11.463
36	4.15	3.122	3.946	8.298	3.356	3.856	5.472	12.514	13.028	14.853	17.923	15.321	13.076	11.751
36.1	3.296	3.353	3.85	8.446	3.95	4.043	6.575	12.336	12.735	15.03	18.632	15.067	12.304	11.518
36.2	3.87	3.557	4.062	8.018	3.831	3.966	5.934	12.522	12.623	15.365	17.886	14.777	12.451	11.416
36.3	1.748	2.645	3.962	7.589	4.093	3.618	5.983	12.489	12.517	15.254	18.157	15.158	12.334	11.368
36.4	4.05	3.299	4.053	7.224	4.023	4.631	5.445	13.281	12.619	15.118	17.584	15.542	12.774	11.425
36.5	2.879	1.875	3.503	7.899	4.333	3.564	5.773	12.899	13.458	15.012	17.407	15.438	12.778	11.577
36.6	2.482	3.574	3.917	7.333	3.547	4.351	5.847	12.676	13.249	14.989	17.915	15.837	13.185	11.326
36.7	2.757	3.272	4.318	8.143	3.528	4.228	6.306	12.479	13.263	15.791	17.124	16.661	13.638	11.466
36.8	4.22	3.826	3.757	7.151	3.584	3.621	5.534	13.036	12.882	15.068	17.476	15.856	13.696	11.565
36.9	3.757	3.384	4.764	5.853	4.259	4.165	5.32	13.478	12.64	15.07	18.537	15.255	13.043	11.409
37	4.375	4.055	3.738	6.143	3.404	4.796	5.615	13.116	12.874	15.368	18.283	15.708	13.198	11.276
37.1	3.505	3.41	4.187	6.484	3.585	4.923	6.304	13.002	12.558	15.174	17.797	15.03	12.936	10.952
37.2	3.508	2.997	3.955	5.486	4.114	3.731	5.867	13.121	12.743	15.256	18.065	16.224	13.245	10.994
37.3	3.822	3.214	4.347	5.25	4.089	4.5	6.085	12.849	13.052	14.908	17.573	15.931	12.871	10.955
37.4	3.644	3.484	3.842	6.62	4.255	3.535	6.259	13.04	12.555	15.504	17.836	15.359	13.127	11.182
37.5	3.377	3.571	3.87	6.734	4.06	5.257	6.407	12.859	12.402	14.443	17.61	15.296	13.512	11.498
37.6	3.315	4.072	3.937	7.39	4.188	4.577	6.046	12.872	12.922	14.893	18.035	15.832	13.322	11.243
37.7	1.874	3.259	3.857	6.341	3.514	4.517	6.784	12.796	12.132	14.742	17.984	15.625	13.318	11.007
37.8	1.867	3.912	3.668	7.852	4.204	4.657	6.83	13.242	12.058	14.35	17.453	15.859	13.532	11.193
37.9	2.513	3.582	3.944	8.021	4.306	4.35	5.677	12.953	11.866	15.234	18.711	15.931	12.841	11.033
38	3.24	2.903	4.61	7.284	3.38	4.2	5.852	13.056	12.274	15.294	18.748	15.121	13.12	11.893
38.1	4.437	3.186	4.027	7.098	4.375	4.803	6.091	13.45	12.607	15.496	17.524	14.877	12.828	11.724
38.2	2.203	2.766	4.076	7.42	3.273	5.031	4.921	12.527	12.401	15.35	17.583	15.747	12.996	12.375
38.3	4.609	2.637	4.032	6.446	4.433	4.225	6.483	12.927	12.284	15.687	18.342	16.121	13.059	12.219
38.4	3.552	3.16	3.81	7.814	4.068	4.687	4.922	12.852	12.14	15.237	18.559	15.736	12.708	12.168
38.5	3.342	2.717	4.303	6.952	3.552	5.347	5.82	12.901	12.053	14.678	17.798	15.439	13.237	12.727
38.6	3.15	3.437	4.255	6.901	4.021	4.426	5.674	12.847	12.459	15.285	17.829	15.591	12.932	12.597
38.7	3.692	2.924	4.235	7.44	4.194	4.523	5.78	12.987	12.367	15.451	18.256	16.198	13.112	12.289
38.8	3.688	3.483	3.951	7.347	4.252	4.304	5.816	12.456	12.943	15.368	18.153	15.778	13.524	12.132
38.9	3.666	1.968	3.932	7.432	4.366	4.858	6.142	13.021	13.005	15.652	18.893	16.372	13.177	11.87
39	3.098	2.058	4.02	7.722	3.477	4.659	5.857	12.843	12.557	14.924	18.284	15.995	12.969	11.936
39.1	3.559	4.138	3.44	6.412	4.07	5.385	6.014	13.183	12.749	15.052	17.162	15.474	13.28	11.858
39.2	3.023	4.482	3.423	6.165	4.182	5.216	4.897	12.575	12.409	14.503	17.719	15.15	13.13	11.6
39.3	1.858	1.78	4.2	7.664	3.829	5.574	5.602	12.498	12.837	14.711	17.693	14.539	13.321	12.023
39.4	3.776	2.827	3.861	7.373	2.993	5.283	6.174	13.196	11.766	15.026	17.336	14.538	13.015	11.414
39.5	3.476	3.058	3.628	7.055	2.799	6.008	5.653	13.077	12.215	15.295	17.417	15.506	13.465	11.638
39.6	2.101	3.176	3.995	8.088	3.27	3.578	5.005	12.487	12.014	15.487	19.135	15.526	12.995	12.394
39.7	1.947	1.955	4.081	8.395	3.784	4.922	5.467	12.601	12.122	15.187	18.322	16.109	12.959	12.2
39.8	3.429	2.4	3.96	6.81	3.187	5.43	6.185	13.014	12.328	15.029	18.281	15.155	13.294	12.683
39.9	2.169	3.297	3.829	7.934	3.175	6.607	5.406	12.71	11.975	15.002	18.055	15.763	13.145	12.184
40	2.303	1.768	3.565	6.926	3.794	5.61	6.327	12.962	11.812	15.567	18.659	15.432	13.081	12.679
40.1	3.244	2.639	3.694	7.979	3.108	5.303	5.949	13.155	11.786	15.747	18.283	15.093	13.249	12.401
40.2	2.899	3.06	4.354	8.446	3.187	3.183	5.687	12.661	12.01	14.955	17.094	15.702	12.311	12.712
40.3	1.719	2.872	3.97	8.143	3.372	5.277	5.56	12.502	11.942	16.229	17.392	15.285	12.646	12.295
40.4	1.887	3.13	4.507	8.378	3.345	5.169	5.62	12.554	12.013	15.361	16.56	15.599	12.477	11.678
40.5	3.349	1.906	4.143	9.004	2.157	5.138	6.761	13.043	11.751	15.036	16.564	15.328	12.466	12.295
40.6	2.844	1.895	3.652	7.599	2.55	5.306	5.804	13.274	11.655	15.789	16.624	15.366	12.978	11.984
40.7	4.359	1.809	4.286	8.207	3.023	4.736	5.445	13.233	11.754	14.978	16.561	15.088	12.773	12.295
40.8	2.97	1.761	4.264	6.907	1.801	4.676	5.916	13.099	12.188	15.072	17.354	15.307	13.079	12.187
40.9	2.165	1.745	3.958	8.948	3.206	4.428	6.387	13.124	11.827	15.499	16.95	15.198	13.119	12.492
41	1.899	1.839	4.296	7.551	3.401	4.659	6.177	12.866	12.314	15.163	17.688	15.59	12.921	12.519
41.1	3.323	1.792	4.443	8.226	3.081	5.03	5.629	12.752	11.625	16.173	17.6	15.286	13.395	12.519
41.2	3.58	1.885	4.202	8.415	3.561	4.623	5.148	12.566	11.77	15.639	17.01	15.73	13.53	12.598
41.3	4.185	2.071	3.902	8.209	3.738	2.04	5.263	12.774	11.469	15.378	16.32	15.117	13.026	12.665
41.4	3.595	1.917	3.66	9.119	3.632	5.005	5.423	12.558	11.585	15.214	17.621	15.003	12.484	12.504
41.5	3.868	1.98	4.257	8.541	1.77	5.387	3.455	12.894	11.745	15.675	17.309	14.959	13.053	12.761
41.6	2.297	1.889	4.107	8.786	2.936	4.52	3.496	12.771	12.664	14.949	16.367	15.335	12.517	12.198
41.7	2.033	1.804	4.096	8.516	3.608	4.389	3.339	12.855	11.995	15.875	17.125	15.23	13.067	11.98
41.8	2.023	1.87	3.977	8.461	2.168	5.233	3.143	13.191	12.643	15.635	16.293	15.35	12.982	12.056
41.9	3.888	2.035	4.151	8.702	3.085	6.571	4.283	12.901	12.161	15.001	17.5	14.768	12.988	12.309
42	3.014	1.823	4.085	7.987	2.83	5.555	3.511	12.995	12.037	15.524	16.255	14.935	13.388	12.034
42.1	1.786	1.969	3.934	8.404	2.374	4.791	3.883	13.078	12.425	15.298	16.82	14.394	13.097	11.874
42.2	3.745	2.501	4.729	8.528	3.113	3.046	3.935	12.634	12.161	15.856	16.652	15.081	12.954	11.911
42.3	3.679	1.915	4.201	8.638	2.917	4.545	3.561	13.26	12.682	15.739	16.687	15.187	13.161	12.033
42.4	2.274	2.395	4.314	8.615	2.051	3.955	3.818	13.23	12.41	15.794	17.409	15.198	13.315	12.173
42.5	3.704	2.773	3.956	8.474	1.881	4.682	3.317	13.195	11.333	16.155	16.733	14.624	13.189	12.456
42.6	3.682	1.759	3.825	7.873	2.288	5.193	3.571	12.951	11.452	16.127	16.871	14.446	13.233	12.51
42.7	3.346	3.73	3.937	8.008	2.269	4.418	3.97	13.184	11.655	14.707	17.502	14.972	13.717	12.683
42.8	4.25	2.547	4.032	8.363	2.329	4.542	4.029	12.933	11.761	14.985	16.319	14.969	12.765	11.913
42.9	3.234	2.821	4.446	8.215	1.709	4.016	3.028	12.94	11.813	15.11	16.188	14.731	12.592	11.178
43	3.73	2.746	3.824	9.026	3.021	3.539	3.556	13.29	11.666	15.429	18.011	15.253	12.74	11.387
43.1	3.97	2.826	4.179	8.637	1.881	4.201	3.839	12.934	11.476	15.259	17.321	15.325	13.198	11.446
43.2	3.181	3.43	3.634	7.16	2.16	4.233	4.291	12.82	11.571	15.07	16.216	16.003	12.911	11.57
43.3	3.563	2.783	4.159	8.527	1.664	3.956	3.81	13.1	11.765	15.938	17.017	16.271	12.255	11.291
43.4	3.294	2.831	4.033	9.201	1.631	2.449	4.325	12.788	11.749	15.503	16.326	15.168	12.213	11.654
43.5	3.483	3.915	3.941	8.867	2.925	3.252	4.26	13.232	11.846	15.59	16.311	15.361	12.467	11.534
43.6	1.842	3.736	4.124	8.166	1.867	3.401	3.771	12.755	11.906	15.307	16.677	14.6	12.867	11.408
43.7	2.123	3.225	3.98	8.677	2.117	4.78	3.562	12.819	11.682	15.727	16.023	14.359	12.848	11.238
43.8	2.05	3.19	3.667	7.806	2.875	3.745	3.815	12.844	11.62	15.611	15.542	15.2	12.123	11.512
43.9	3.052	2.413	3.959	7.392	2.196	3.908	3.648	12.391	11.683	15.611	15.425	14.148	12.549	11.66
44	2.196	4.062	4.231	8.504	2.253	5.739	3.745	12.405	11.562	16.242	15.365	14.613	12.57	11.331
44.1	1.874	3.309	3.886	8.126	2.151	5.802	4.451	12.8	11.843	16.365	14.711	15.078	12.48	11.155
44.2	1.634	2.952	3.673	7.72	2.304	5.766	4.075	12.607	11.962	16.072	16.491	15.238	12.343	11.61
44.3	1.743	2.905	3.868	8.119	2.515	6.364	3.731	12.783	11.912	14.781	16.698	14.965	12.822	11.395
44.4	1.874	3.108	3.971	7.512	2.365	5.962	4.642	13.002	11.798	15.945	16.755	15.615	12.723	11.426
44.5	3.911	2.181	4.185	7.685	2.608	4.886	3.458	12.947	11.688	16.193	16.987	15.275	13.025	11.745
44.6	4.13	2.052	4.323	8.015	5.133	4.856	3.249	12.959	11.782	15.392	17.401	15.148	13.302	11.566
44.7	1.8	3.441	4.146	7.833	5.199	5.935	4.584	12.449	11.685	16.057	16.36	15.972	13.149	11.767
44.8	1.848	1.911	4.094	7.783	5.013	5.636	4.132	12.707	11.329	15.394	16.6	14.926	12.781	11.816
44.9	2.287	3.316	4.361	8.335	5.54	4.986	4.023	12.841	11.855	15.208	17.069	15.024	12.969	11.588
45	2.009	3.075	4.023	8.158	4.976	5.016	4.2	12.607	12.035	15.574	16.504	15.733	13.4	11.665
45.1	1.67	2.238	3.995	7.973	4.916	5.365	3.611	12.937	11.948	14.778	17.017	15.398	13.342	11.212
45.2	2.15	3.006	4.194	8.076	2.267	4.675	3.688	12.493	12.004	15.007	16.375	15.698	12.658	11.538
45.3	1.973	3.621	4.727	8.371	1.845	4.67	4.197	12.308	12.083	14.591	16.602	15.674	12.589	11.472
45.4	1.92	3.436	3.793	7.755	1.792	4.922	3.88	12.83	12.552	15.177	16.45	15.057	13.043	11.829
45.5	1.98	2.331	4.059	9.016	1.935	3.65	3.317	12.831	12.437	15.899	17.609	15.629	12.346	11.81
45.6	1.893	2.233	3.856	7.88	1.732	4.243	4.141	12.918	11.982	15.845	17.452	16.017	12.934	11.814
45.7	1.821	2.568	4.06	8.592	1.763	3.708	3.811	12.792	12.02	15.47	17.232	15.48	12.745	11.595
45.8	1.799	2.004	4.048	8.495	1.866	4.342	4.473	12.421	11.935	15.851	17.366	15.269	13.536	11.743
45.9	2.755	2.055	4.172	8.032	1.919	5.196	4.216	12.606	11.77	15.749	16.284	15.491	12.928	11.678
46	3.149	1.761	4.021	8.283	1.788	4.168	4.119	12.92	11.636	15.486	16.823	15.558	13.004	11.477
46.1	2.16	2	4.368	8.909	1.895	3.793	4.249	12.819	12.265	16.022	17.389	15.401	13.24	11.816
46.2	1.857	1.757	4.349	9.066	1.745	5.027	3.605	12.592	12.037	15.149	16.354	15.646	13.173	11.683
46.3	2.068	1.952	3.739	7.636	1.815	4.443	3.971	13.076	11.609	15.854	16.124	16.322	12.593	12.096
46.4	3.561	2.062	4.224	8.716	2.475	3.674	4.451	12.752	11.86	16.039	16.904	15.978	12.964	12.096
46.5	1.703	2.387	3.908	8.588	1.852	3.633	4.85	12.25	11.781	15.146	17.408	15.653	13.301	11.857
46.6	3.145	1.821	3.809	8.503	2.106	4.575	3.997	12.279	11.661	15.759	17.55	15.875	12.928	11.966
46.7	2.614	1.943	3.831	8.3	1.92	4.262	3.211	12.552	11.784	15.946	16.515	15.426	12.939	11.508
46.8	3.626	2.626	4.084	8.645	4.281	4.398	3.548	12.694	11.832	16.477	16.922	15.712	12.866	12.211
46.9	3.615	2.752	4.116	8.818	2.044	5.096	3.589	13.161	11.804	15.769	15.963	15.869	13.183	11.527
47	3.763	2.011	4.463	8.647	1.905	4.597	4.054	12.6	12.368	16.006	15.312	16.197	13.117	11.855
47.1	2.055	1.86	4.113	8.297	1.8	4.433	3.382	12.66	12.261	16.467	17.039	15.615	13.694	11.6
47.2	2.597	2.101	3.861	7.676	4.444	4.682	4.484	13.032	11.458	16.303	15.948	15.925	13.317	11.807
47.3	3.367	2.441	4.179	7.98	1.861	4.396	3.566	12.551	11.734	16.741	15.578	15.67	12.955	11.741
47.4	3.86	1.972	4.344	7.785	3.038	4.213	3.552	12.934	11.721	16.528	15.97	15.27	13.361	11.5
47.5	3.708	1.812	4.364	8.947	2.392	3.906	3.596	12.461	11.982	15.976	16.087	15.287	13.338	12.156
47.6	3.568	2.953	4.058	8.4	2.925	4.898	3.379	13.315	11.745	15.664	15.969	15.11	13.293	12.03
47.7	3.891	2.088	5.567	8.764	2.559	4.171	1.911	12.654	11.712	15.272	16.066	14.887	12.864	11.789
47.8	4.017	3.598	5.962	8.373	2.558	3.957	4.136	12.81	11.943	15.005	15.251	14.812	12.981	11.715
47.9	5.277	3.415	4.53	8.529	1.878	4.692	2.992	13.166	12.739	15.222	16.126	14.971	11.935	11.45
48	3.749	3.003	3.646	8.61	2.134	4.619	3.886	12.497	11.851	15.832	16.12	15.409	12.478	11.506
48.1	4.425	2.94	4.13	9.304	2.477	4.774	3.455	12.976	11.889	16.057	16.742	14.977	12.832	12.089
48.2	3.549	3.789	3.565	8.506	2.1	4.31	3.873	12.92	12.078	15.55	16.45	14.978	12.247	11.721
48.3	3.159	3.403	4.176	7.707	2.892	3.927	2.591	12.935	11.911	15.581	17.655	14.976	13.1	11.834
48.4	4.485	3.543	4.677	7.934	3.054	4.439	3.442	13.263	12.123	15.802	17.72	14.866	13.577	11.987
48.5	5.597	3.382	4.109	7.827	2.271	4.732	3.324	13.554	12.065	16.114	17.488	14.639	13.782	11.925
48.6	3.825	2.316	4.06	8.307	1.987	4.582	4.007	13.236	12.356	15.887	18.24	14.639	13.679	11.767
48.7	3.344	3.304	4.257	8.064	2.069	3.904	3.771	13.535	11.96	15.88	16.827	15.029	13.047	11.744
48.8	4.306	3.665	4.18	8.223	2.007	3.599	3.137	13.098	12.097	16.247	16.48	14.977	12.931	12.043
48.9	4.591	2.764	4.435	9.29	2.21	3.8	4.145	13.171	11.984	16.376	16.49	14.763	12.737	11.759
49	3.967	3.58	4.825	9.296	1.933	3.581	3.024	13.783	11.828	15.091	16.249	14.613	13.228	11.706
49.1	3.603	3.76	4.09	8.431	3.219	4.317	3.424	13.725	11.854	15.31	16.959	14.584	13.377	12.062
49.2	3.728	3.123	3.792	8.444	2.435	4.323	3.501	12.995	11.457	14.403	16.524	14.797	13.448	11.775
49.3	4.251	3.103	4.193	8.407	2.025	4.029	4.558	12.977	11.764	15.428	17.033	14.916	13.588	12.092
49.4	3.503	3.467	4.105	8.461	2.598	4.18	3.191	12.725	12.044	14.975	16.752	15.501	13.018	11.709
49.5	3.941	3.412	4.227	8.938	2.247	3.671	3.73	12.456	11.551	15.418	16.863	15.777	12.528	11.903
49.6	3.361	4.044	3.441	9.269	2.299	3.71	2.815	12.708	12.318	15.545	16.674	15.383	12.859	11.694
49.7	3.434	3.206	3.723	8.924	1.897	4.03	3.771	12.981	12.565	14.949	17.019	14.652	12.844	11.818
49.8	3.408	3.472	3.921	8.599	1.988	4.483	3.862	12.82	11.708	15.548	16.311	14.959	11.928	11.637
49.9	3.841	3.365	4.127	8.612	1.89	4.023	3.787	12.702	11.758	16.116	16.813	15.234	13.113	11.322
50	4.177	2.331	4.036	8.647	2.405	2.952	3.366	13.184	11.699	15.738	16.795	15.503	13.324	11.65
50.1	3.424	2.838	4.231	7.833	1.882	3.408	3.317	12.74	11.837	16.096	17.513	15.632	13.416	11.742
50.2	3.912	3.273	4.238	8.768	2.029	3.841	4.123	13.315	11.874	15.905	16.403	15.117	13.191	11.56
50.3	3.871	3.792	4.039	8.422	1.953	1.798	4.256	12.855	11.722	15.568	17.237	15.901	12.953	12.337
50.4	3.331	3.425	4.434	8.907	2.026	3.543	4.036	12.853	11.979	15.964	17.395	15.831	13.523	11.849
50.5	4.219	3.901	4.386	8.459	3.003	4.208	3.886	12.781	12.039	15.65	16.929	16.334	13.046	11.44
50.6	4.22	2.204	4.17	8.752	1.844	3.437	4.294	12.894	11.738	15.494	16.626	16.678	12.104	11.906
50.7	3.569	3.479	4.176	8.5	1.911	3.357	2.81	13.335	11.815	15.493	16.638	16.116	12.201	11.724
50.8	4.461	3.208	4.035	7.877	2.115	3.338	3.32	13.198	11.986	16.03	16.362	15.447	11.714	11.732
50.9	3.733	4.055	3.967	8.409	2.067	3.574	3.082	12.97	11.862	15.287	16.701	15.759	12.062	11.759
51	3.929	3.248	4.107	8.912	2.055	3.521	3.04	13.063	11.76	14.865	17.311	16.051	12.122	11.597
51.1	3.683	3.973	4.101	8.646	1.853	3.786	3.737	13.378	11.73	16.284	16.408	15.403	11.582	11.981
51.2	3.706	3.396	4.29	8.176	1.861	3.651	3.362	12.903	11.66	15.234	16.68	15.534	11.545	11.491
51.3	3.593	2.935	4.556	8.365	2.022	4.245	3.783	12.613	11.664	15.097	16.701	16.047	11.349	11.408
51.4	3.984	3.121	3.887	8.766	1.896	4.877	3.736	12.014	11.805	15.94	16.629	16.197	11.47	11.229
51.5	3.89	3.549	3.976	8.601	2.124	4.181	3.655	12.903	11.519	15.758	15.751	16.23	11.518	11.601
51.6	4.029	2.903	4.001	8.015	1.897	4.196	4.069	12.528	11.584	15.635	15.921	16.152	11.642	11.141
51.7	3.984	2.49	4.163	7.87	2.016	4.449	3.423	12.45	11.455	15.931	16.377	16.896	11.769	11.788
51.8	3.296	2.022	4.399	8.17	1.867	4.525	3.917	12.526	11.932	15.529	16.393	16.567	12.051	11.481
51.9	3.832	2.355	3.955	8.076	1.874	4.112	3.549	12.701	11.806	16.71	15.569	16.5	11.609	11.7
52	3.923	1.978	4.341	8.534	4.881	4.58	3.234	12.561	11.787	16.409	16.637	16.122	11.52	11.803
52.1	4.364	2.444	4.304	8.442	5.557	3.697	3.348	12.938	11.651	15.787	15.665	16.061	12.07	11.807
52.2	3.733	3.764	4.385	8.409	1.844	4.465	3.335	12.739	11.686	16.273	15.86	15.801	11.765	11.587
52.3	4.33	2.33	4.142	9.349	2.366	4.304	3.537	12.843	11.835	15.755	16.322	16.433	12.035	11.751
52.4	3.212	1.772	3.568	7.994	3.231	4.803	3.669	12.456	11.44	15.019	15.839	16.461	11.794	11.661
52.5	4.05	3.073	4.179	8.583	3.959	5.224	3.874	12.676	11.827	15.409	16.225	16.279	11.007	11.535
52.6	2.227	2.471	3.972	8.24	3.588	4.924	3.222	12.985	11.358	14.828	15.607	17.42	11.367	11.952
52.7	1.924	1.983	4.128	8.298	3.403	4.846	2.685	12.637	11.574	14.697	15.78	16.915	11.45	11.617
52.8	1.908	2.144	3.793	8.166	3.736	4.931	3.662	12.701	11.503	14.835	16.03	16.662	11.388	11.321
52.9	3.511	1.956	3.966	8.927	3.104	4.497	2.718	12.608	11.54	14.245	15.742	16.868	11.572	11.767
53	3.836	1.782	3.881	8.294	2.27	5.012	3.123	12.542	11.446	15.144	16.444	16.38	11.658	11.79
53.1	4.056	2.233	3.955	8.752	3.674	4.679	3.47	12.865	11.684	15.521	16.14	17.08	11.653	11.903
53.2	3.171	2.031	3.574	7.863	3.92	4.82	2.915	12.435	11.92	15.061	16.37	16.849	11.904	11.972
53.3	3.346	1.784	3.821	8.791	3.923	5.091	3.097	12.625	11.585	14.826	15.833	16.902	11.749	11.764
53.4	4.891	2.233	3.486	8.913	2.856	3.938	3.622	12.698	11.328	15.172	16.622	16.625	11.719	11.656
53.5	4.793	1.777	3.584	9.511	2.82	5.043	3.514	12.562	11.451	14.68	17.037	17.291	11.55	12.068
53.6	3.239	1.903	3.857	8.208	5.784	4.95	3.772	12.825	11.497	14.264	16.679	15.137	11.472	11.828
53.7	2.296	2.404	3.627	8.588	2.21	4.569	3.545	12.377	11.774	15.022	16.806	16.239	11.452	12.244
53.8	2.792	1.881	4.188	9.138	1.975	4.772	3.273	12.509	12.002	15.114	17.585	15.023	11.846	12.375
53.9	2.122	2.011	3.713	9.32	3.225	4.946	3.917	12.543	11.579	15.849	18.179	15.489	11.884	11.695
54	2.124	2.16	3.753	8.49	3.033	4.589	3.476	12.277	11.599	14.911	16.857	15.51	11.924	11.598
54.1	2.057	2.148	4.269	8.809	3.017	4.858	3.151	12.842	11.381	15.217	16.675	16.137	11.401	11.5
54.2	1.852	1.826	3.669	7.912	2.406	4.368	3.051	12.908	11.513	14.916	16.482	16.23	11.14	11.845
54.3	1.761	5.016	3.25	8.789	2.756	6.322	3.006	13.167	11.263	15.047	16.799	15.315	11.093	11.6
54.4	1.866	2.059	2.045	9.223	3.498	3.621	3.566	12.65	11.541	15.292	15.78	15.631	12.108	11.742
54.5	2.044	2.336	3.37	8.644	3.024	4.175	3.63	12.754	11.744	14.258	16.934	16.217	11.821	11.674
54.6	2.068	1.932	4.184	7.864	1.958	5.048	2.181	12.296	11.521	14.403	15.929	15.828	11.586	11.535
54.7	2.067	1.962	3.66	8.778	3.809	4.496	3.139	12.258	11.447	14.489	15.612	15.708	11.853	11.853
54.8	1.836	1.947	3.866	8.121	2.126	4.655	3.069	12.223	11.41	14.552	14.92	15.767	11.804	11.876
54.9	2.163	2.541	3.894	8.595	3.295	4.557	2.963	12.321	11.634	14.951	14.401	15.962	11.853	11.718
55	2.263	1.805	4.203	7.867	1.838	4.232	2.769	12.845	11.745	14.853	13.591	16.072	11.641	11.561
55.1	1.99	2.15	4.381	7.829	1.92	3.75	3.713	12.665	11.533	15.504	14.577	16.47	11.473	11.315
55.2	1.776	2.582	4.13	8.379	2.765	3.885	3.451	12.099	11.996	16.081	14.428	16.365	11.852	11.623
55.3	1.944	2.055	4.441	8.373	2.718	4.482	3.692	12.217	11.36	15.377	15.296	15.855	12.122	11.597
55.4	1.802	2.2	3.807	7.915	3.033	4.08	3.936	12.215	11.725	14.829	14.893	15.828	12.081	12.043
55.5	1.931	2.108	3.959	7.235	2.635	4.099	4.091	12.28	11.95	15.307	14.861	15.877	12.399	11.935
55.6	1.765	1.785	3.983	8.751	2.635	4.951	3.627	12.42	11.666	14.521	15.09	15.799	11.887	11.692
55.7	1.983	1.985	3.969	7.12	2.869	3.54	3.685	12.812	11.957	14.278	15.097	15.837	12.069	11.452
55.8	1.924	2.105	4.296	8.121	2.754	4.513	3.833	12.037	11.695	14.567	15.06	15.773	11.956	11.507
55.9	1.837	1.895	4.11	8.681	3.094	4.465	3.733	12.179	11.43	14.569	15.206	15.75	11.972	11.845
56	1.769	1.867	3.796	8.378	2.894	3.445	3.908	12.162	11.443	15.122	15.122	15.594	11.796	11.973
56.1	1.767	1.865	3.916	7.859	2.983	4.558	3.907	12.187	12.305	14.903	15.603	16.062	12.162	12.08
56.2	1.882	1.932	4.366	7.982	2.733	4.737	3.49	12.689	11.423	14.621	13.97	16.217	11.825	11.566
56.3	1.811	1.9	3.615	7.13	3.229	3.873	2.373	13.097	11.378	14.528	13.885	15.563	11.844	11.584
56.4	1.954	1.794	5.012	6.428	3.041	4.31	2.97	12.307	11.842	14.663	14.189	15.353	12	11.841
56.5	1.784	2.032	4.112	6.713	3.215	4.135	3.434	12.776	11.554	15.328	14.144	15.353	11.883	11.868
56.6	1.866	2.043	4.086	7.673	2.873	4.462	3.583	12.271	11.582	15.619	14.5	15.421	11.756	11.88
56.7	1.831	1.918	3.891	7.731	2.698	3.856	3.095	12.352	11.585	14.734	14.277	15.317	11.706	11.842
56.8	2.094	1.76	3.748	8.13	3.033	4.221	3.602	12.053	11.66	15.627	15.017	15.887	11.636	11.854
56.9	3.448	2.485	3.448	7.614	1.956	4.009	2.419	12.148	11.521	15.263	14.688	14.902	11.087	11.887
57	2.074	2.215	3.787	7.733	1.74	4.676	3.174	12.329	11.835	14.953	14.912	15.783	12	11.863
57.1	1.956	1.743	3.953	8.791	2.083	4.117	4.111	12.738	11.768	14.506	14.981	15.006	12.098	12.201
57.2	1.777	1.944	3.838	7.777	2.028	4.859	3.737	12.405	11.817	14.343	14.977	14.804	11.78	11.877
57.3	1.806	1.849	4.105	7.39	1.957	4.142	3.146	12.043	11.272	15.036	14.879	14.832	11.833	11.249
57.4	2.093	1.913	3.815	7.311	1.937	4.129	3.105	12.383	11.66	15.415	14.788	15.015	12.133	11.254
57.5	2.036	1.694	3.918	7.044	1.835	4.316	3.353	12.947	11.688	14.915	14.498	15.266	11.809	11.53
57.6	2.139	2.148	3.926	8.098	1.69	3.738	3.719	12.628	11.78	15.129	14.561	14.929	11.694	11.52
57.7	1.945	2.244	3.635	7.304	2.078	4.399	4.221	12.552	11.558	14.689	13.926	14.897	11.691	11.387
57.8	3.064	1.883	3.768	7.56	1.915	3.83	3.591	12.204	11.77	14.951	14.418	14.742	11.941	11.815
57.9	3.082	1.987	3.872	8.071	2.102	4.295	3.418	12.243	12.01	14.604	14.583	15.067	11.642	11.756
58	3.484	1.888	4.423	7.342	1.677	4.83	3.133	12.951	11.811	14.765	14.305	14.786	11.612	11.787
58.1	2.84	2.099	3.768	7.962	1.828	4.183	3.567	12.529	11.476	14.45	13.598	13.95	11.456	11.586
58.2	4.005	1.793	3.536	7.586	2.208	4.39	4.091	12.701	11.931	14.971	14.823	14.389	11.36	11.731
58.3	1.927	2.026	3.408	8.312	2.068	3.654	3.515	12.256	11.392	14.807	14.638	15.432	11.327	11.277
58.4	2.739	1.819	3.522	7.444	1.818	4.25	3.645	12.361	11.568	14.655	14.935	15.526	11.709	11.594
58.5	2.031	1.737	4.025	7.857	1.858	4.212	3.427	11.882	11.812	14.672	14.616	15.092	11.172	11.587
58.6	3.609	1.733	3.556	7.536	1.905	4.332	3.459	11.977	11.827	14.52	14.51	15.847	11.326	11.546
58.7	1.973	1.809	4.128	4.642	1.795	4.005	2.533	12.043	11.459	14.545	14.323	14.956	11.634	11.926
58.8	1.945	1.988	3.879	7.331	1.768	4.978	3.114	11.923	12.02	14.865	14.358	15.043	10.948	11.456
58.9	3.089	1.838	3.357	6.818	1.681	5.106	3.608	12.047	12.032	14.978	14.186	14.71	11.347	11.395
59	1.943	1.866	4.362	6.976	1.989	3.995	3.464	12.29	11.454	15.664	14.547	15.241	11.242	11.697
59.1	1.883	2.092	4.02	6.939	1.85	4.999	3.31	12.453	11.512	15.415	14.443	14.808	10.824	11.532
59.2	3.378	1.903	4.061	7.356	1.924	4.156	2.954	12.381	11.228	15.352	14.702	14.764	10.893	11.592
59.3	3.943	1.872	3.688	7.547	1.836	4.215	3.387	12.564	11.754	14.922	14.563	13.981	10.997	11.525
59.4	2.038	2.198	3.873	6.663	1.882	4.56	3.261	12.522	12.065	15.807	14.769	13.713	10.928	11.675
59.5	1.778	1.737	3.888	5.869	2.154	4.889	3.69	12.36	11.823	15.311	14.576	12.979	10.809	11.834
59.6	2.005	2	4.365	7.019	2.252	5.159	3.842	12.932	11.51	15.594	14.511	12.815	10.943	12.197
59.7	2.132	1.994	4.277	5.312	2.01	4.616	3.899	12.437	11.716	15.512	13.722	13.176	11.541	11.812
59.8	2.045	1.895	4.094	7.23	2.242	4.229	3.4	12.681	11.593	16.08	13.873	13.141	12.044	11.973
59.9	3.362	1.801	3.882	4.236	2.026	4.88	3.005	12.496	11.3	15.945	14.227	13.055	11.487	11.28
60	2.073	1.856	4.052	7.313	2.097	4.419	1.894	12.457	11.613	15.837	14.155	12.956	12.002	11.339
60.1	2.863	1.954	3.661	7.996	2.092	5.258	3.345	12.269	11.789	15.45	13.917	12.887	11.902	11.291
60.2	3.553	2.745	3.847	7.963	2.352	6.26	3.013	12.481	11.633	14.845	14.149	13.319	11.047	11.574
60.3	3.35	2.131	3.809	6.542	2.083	5.464	2.91	12.354	11.482	15.179	14.408	12.979	11.143	11.52
60.4	1.92	2.887	3.913	6.81	2.021	4.717	2.816	12.577	11.568	15.34	13.947	13.877	11.023	11.849
60.5	1.811	2.087	4.248	7.115	1.98	5.406	3.368	12.198	11.853	15.644	13.668	13.449	11.201	11.466
60.6	1.981	1.783	4.245	5.538	2.273	4.428	2.594	12.603	11.771	16.575	14.107	13.837	11.647	11.418
60.7	1.789	1.974	3.646	7.283	1.86	4.64	2.934	12.162	11.676	14.814	13.928	13.643	11.606	11.821
60.8	1.709	2.035	3.722	6.759	1.908	4.407	3.558	12.85	12.07	14.699	13.779	13.646	11.434	11.566
60.9	1.849	1.832	4.068	7.432	2.248	4.992	3.43	12.221	11.503	14.736	13.335	13.226	11.78	11.613
61	1.964	1.899	3.856	6.88	1.95	4.63	4.358	12.716	11.549	15.526	13.62	13.296	11.763	11.956
61.1	2.509	1.976	3.951	7.42	2.136	4.766	4.771	12.776	11.89	15.218	13.57	14.281	11.941	12.306
61.2	1.82	1.781	4.646	7.787	2.287	4.479	3.55	12.292	11.556	14.941	14.057	13.495	12.309	11.724
61.3	1.978	2.414	3.374	7.503	2.15	4.007	2.803	12.716	11.671	15.55	14.536	13.581	11.733	11.589
61.4	3.479	2.325	3.828	6.933	2.341	4.603	2.064	12.347	11.791	15.521	13.99	13.753	11.958	11.306
61.5	1.732	1.967	3.088	6.838	1.912	4.772	4.222	12.282	11.895	15.558	13.989	14.848	12.089	11.789
61.6	3.002	1.849	4.368	8.018	2.336	4.101	3.815	12.621	11.815	15.673	14.148	13.736	12.051	11.77
61.7	2.922	1.967	3.823	7.227	1.976	3.83	5.044	12.749	12.112	15.302	14.612	14.686	12.185	12.016
61.8	2.981	2.044	3.78	6.645	1.994	4.286	3.413	12.466	12.043	15.758	14.685	14.212	11.744	11.572
61.9	2	1.891	3.282	7.59	2.156	5.716	3.827	12.844	11.738	15.738	14.919	13.955	11.879	11.549
62	2.035	1.888	3.691	8.491	2.013	4.657	3.491	12.374	12.153	16.072	15.172	13.998	11.433	11.878
62.1	1.748	1.925	3.708	7.795	1.968	4.994	2.989	12.541	12.096	15.458	14.135	14.309	11.605	11.562
62.2	4.432	1.762	3.474	7.423	1.733	5.129	3.764	12.679	11.6	15.073	14.521	13.213	11.213	11.557
62.3	1.825	1.863	3.869	7.72	1.949	3.744	3.348	12.663	11.962	15.749	14.069	13.733	11.347	11.544
62.4	1.911	1.815	4.146	7.473	2.201	4.984	3.219	12.434	11.685	14.896	13.9	14.137	11.311	11.503
62.5	1.874	1.914	3.81	7.066	2.156	4.51	3.537	12.574	12.021	15.024	13.954	14.105	11.464	11.725
62.6	2.149	1.644	3.927	7.395	1.976	4.374	2.427	12.573	11.897	14.582	13.796	14.45	11.851	11.754
62.7	1.826	1.971	3.727	6.813	2.125	4.324	3.152	12.457	12.147	15.229	13.15	14.371	11.825	11.917
62.8	1.944	3.153	3.64	7.437	2.136	4.408	3.129	12.464	11.936	14.064	13.433	14.019	11.622	11.817
62.9	1.809	2.063	4.62	7.062	1.939	4.403	3.257	12.181	11.695	14.853	14.124	13.765	11.65	12.116
63	1.963	1.681	3.88	7.097	1.923	4.984	2.874	12.208	11.465	15.598	13.131	13.923	11.8	11.715
63.1	3.466	2.373	3.276	6.832	2.093	4.806	3.318	12.611	11.507	14.859	13.469	13.934	11.191	11.669
63.2	1.934	1.752	1.756	7.237	1.863	4.484	3.324	12.462	11.547	14.961	13.679	14.354	12.011	12.008
63.3	2.077	2.162	4.003	6.546	2.037	4.362	2.946	12.486	11.916	14.817	13.068	14.112	11.52	11.917
63.4	1.794	2.456	4.265	6.474	1.954	3.852	2.311	12.857	11.668	15.297	13.3	14.724	11.453	11.436
63.5	2.113	2.044	3.683	7.689	1.928	4.955	2.904	12.639	11.859	15.339	13.659	13.645	11.482	11.8
63.6	1.864	2.059	4.097	6.316	2.135	4.2	3.668	12.796	11.634	14.618	14.146	13.311	11.568	11.653
63.7	1.865	1.718	4.139	7.543	1.941	5.129	2.882	12.394	11.898	14.985	13.504	13.97	11.496	11.395
63.8	1.781	2.303	3.657	7.66	2.248	4.966	2.71	12.32	11.518	14.838	13.642	14.367	11.157	11.352
63.9	1.79	1.964	3.863	7.114	2.116	4.697	3.132	12.959	11.642	15.229	13.885	14.291	11.877	11.458
64	1.861	1.96	3.952	6.771	2.05	4.767	3.44	12.443	11.411	14.836	13.239	14.348	11.377	11.576
64.1	1.852	1.949	3.871	8.313	2.028	4.827	3.249	12.495	11.575	15.281	13.178	13.443	11.864	11.513
64.2	1.817	1.821	4.023	7.149	1.651	5.664	3.213	12.376	11.684	14.904	12.821	14.379	11.395	11.534
64.3	2.279	1.763	4.227	6.678	2.386	5.116	3.079	12.38	11.895	15.153	13.348	13.773	11.958	11.18
64.4	1.895	1.748	4.242	7.461	2.254	4.517	3.551	12.893	11.852	14.721	14.222	13.984	11.994	11.415
64.5	1.653	1.88	3.414	7.114	2.072	4.911	3.011	12.237	12.322	15.097	14.477	13.931	11.418	11.577
64.6	1.726	1.925	4.08	6.912	2.118	4.335	3.17	13.418	12.217	15.296	14.136	14.328	11.448	11.444
64.7	1.989	1.838	3.692	7.238	1.796	5.021	2.952	12.987	11.734	14.623	14.165	14.141	11.162	11.178
64.8	3.374	1.782	3.909	7.713	1.991	4.6	3.235	12.953	12.04	14.667	14.92	13.409	11.259	11.265
64.9	2.082	2.087	3.894	7.776	2.011	3.813	2.939	12.86	11.724	15.294	14.443	14.016	11.61	11.412
65	2.126	2.234	4.279	8.203	2.194	4.06	2.681	13.11	12.035	15.175	14.49	13.323	11.369	11.402
65.1	3.39	1.986	3.71	7.396	2.451	4.234	3.066	13.114	11.612	15.585	14.475	13.924	11.316	11.258
65.2	3.697	2.209	3.828	6.884	1.903	5.471	2.393	13.077	11.746	15.096	14.705	13.744	11.163	11.238
65.3	1.983	1.891	4.19	7.612	2.4	5.393	3.174	13.305	11.572	15.7	14.664	13.683	11.434	12.096
65.4	3.247	2.043	3.992	6.774	2.417	5.093	2.812	12.924	11.55	16.211	14.404	13.862	10.956	11.521
65.5	1.851	1.837	4.112	7.862	2.176	4.702	3.155	13.011	11.999	15.758	14.493	13.737	11.281	11.329
65.6	1.974	2.189	4.189	7.185	2.379	5.501	2.987	13.328	11.479	14.659	14.571	13.839	11.415	11.462
65.7	1.842	2.323	3.821	6.934	1.878	4.469	2.145	13.213	11.615	14.801	13.697	13.411	11.361	11.721
65.8	2.997	2.336	4.24	7.219	2.261	4.808	3.84	13.244	11.71	15.785	13.946	13.451	11.226	10.977
65.9	3.891	2.186	4.251	7.109	2.247	4.767	3.377	12.993	12.456	15.295	14.151	13.573	10.683	11.168
66	3.064	2.941	3.807	7.06	2.069	4.45	3.63	12.71	12.15	15.025	15.076	13.945	10.61	10.988
66.1	3.39	2.004	4.016	8.591	3.061	4.89	3.455	13.204	12.01	15.289	16.099	13.831	10.456	11.648
66.2	3.985	1.955	4.13	7.279	2.024	5.701	3.888	13.034	12.143	14.748	14.404	13.779	10.678	11.893
66.3	4.267	2.122	2.7	8.626	2.272	5.052	3.268	12.834	12.228	14.604	14.79	13.963	10.99	11.398
66.4	4.608	1.901	4.308	7.666	2.114	4.36	3.195	12.867	11.711	15.008	14.581	14.368	11.235	11.867
66.5	4.493	1.886	3.86	7.727	2.206	4.392	3.91	12.773	11.693	15.363	14.978	14.292	11.201	12.415
66.6	3.805	3.486	2.138	8.02	1.959	3.729	3.598	12.803	11.976	14.783	15.343	13.585	11.325	11.435
66.7	4.558	2.741	3.983	7.778	3.418	4.417	3.189	13.206	12.235	15.088	15.142	13.984	11.218	10.671
66.8	4.528	2.153	2.817	7.74	2.104	5.107	3.623	12.855	12.403	15.167	14.899	13.745	10.892	11.452
66.9	3.611	2.115	2.223	7.42	1.654	4.963	2.987	12.483	11.912	14.52	14.695	13.866	10.758	11.367
67	4.373	3.718	3.719	6.027	2.122	3.564	3.199	12.889	12.711	14.357	14.868	13.587	10.815	10.841
67.1	4.012	3.459	2.201	6.803	1.818	4.764	3.348	12.667	12.15	14.883	14.225	13.687	10.755	11.55
67.2	4.265	3.293	3.406	6.433	2.125	4.55	4.232	12.7	12.01	14.179	14.323	13.908	11.257	11.315
67.3	3.829	2.064	2.025	6.106	2.195	4.998	4.039	12.826	12.167	14.688	14.598	14.027	11.063	11.392
67.4	4.088	2.002	3.967	5.992	2.209	4.773	3.953	12.493	12.117	15.672	14.064	13.627	10.832	11.831
67.5	4.066	1.915	4.081	5.84	2.418	3.857	3.36	12.741	12.038	15.005	14.182	14.099	10.994	12.21
67.6	5.493	3.068	4.024	6.457	2.041	4.244	1.875	13.025	12.131	14.241	13.851	13.711	10.921	12.168
67.7	3.879	2.093	3.875	6.485	2.735	4.419	4.722	12.898	11.872	14.471	14.564	13.867	10.849	11.535
67.8	4.378	3.058	3.621	7.399	1.854	4.779	3.098	12.773	11.609	15.243	14.016	13.565	11.031	11.878
67.9	5.351	3.706	3.737	7.717	1.888	4.343	3.268	12.687	12.076	14.084	14.104	14.19	11.034	11.332
68	4.353	3.039	3.164	5.843	1.915	4.306	4.3	13	11.499	14.977	14.84	13.725	10.788	11.522
68.1	4.324	3.597	3.818	6.375	2.273	4.864	3.494	13.086	11.937	15.13	15.116	13.511	10.756	11.298
68.2	4.991	3.998	3.891	7.092	2.119	4.586	3.858	13.065	11.677	15.111	14.894	13.881	11.032	11.367
68.3	3.767	3.147	3.958	7.807	2.049	4.978	4.203	12.841	11.929	14.93	14.542	14.281	10.874	11.331
68.4	4.337	3.577	3.943	8.196	2.06	4.974	3.649	12.731	11.958	14.838	14.611	14.111	11.009	12.204
68.5	4.88	3.61	3.693	7.213	2.01	3.832	3.857	12.72	11.728	14.104	15.415	13.969	10.895	11.665
68.6	3.219	2.15	3.34	7.699	2.082	5.097	2.4	12.971	12.321	14.95	14.741	14.209	11.158	12.333
68.7	3.736	1.868	4.07	8.099	1.821	4.149	3.978	12.981	12.299	14.628	14.922	13.582	11.556	11.628
68.8	3.431	3.285	4.069	7.111	1.816	4.692	3.576	13.243	12.05	14.831	14.809	14.436	11.544	11.509
68.9	4.392	3.173	3.344	6.977	2.033	4.456	2.912	12.963	12.565	14.941	14.476	14.637	10.715	11.391
69	4.343	3.357	3.768	7.545	1.882	4.427	4.072	12.895	12.34	14.615	14.823	14.102	10.949	11.524
69.1	4.723	3.569	3.89	8.092	2.253	4.776	3.751	13.105	12.346	14.598	14.489	13.428	11.107	11.265
69.2	3.308	2.241	3.661	7.261	2.136	4.974	3.285	13.134	12.304	13.786	14.781	14.114	11.518	11.318
69.3	4.099	2.971	4.299	7.284	1.908	4.803	2.94	12.818	11.994	14.385	14.896	14.651	11.911	12.029
69.4	3.621	3.351	3.497	6.847	1.795	4.889	3.621	13.022	11.728	14.435	14.688	14.083	11.058	11.798
69.5	4.658	2.1	3.776	6.948	2.028	5.116	3.44	13.044	11.433	14.258	14.486	14.444	10.969	11.428
69.6	4.494	3.94	4.391	7.718	2.298	4.818	4.748	13.23	11.643	14.295	14.36	13.848	10.992	11.462
69.7	4.836	1.994	3.799	6.974	2.113	4.676	4.279	12.924	11.743	14.052	14.654	13.941	10.796	11.565
69.8	4.639	3.334	3.621	7.391	1.836	4.771	4.143	12.881	11.229	14.833	14.153	13.987	10.786	11.712
69.9	3.962	3.324	4.073	7.933	2.159	4.167	3.093	12.922	11.833	14.488	14.702	14.629	10.729	11.456
70	4.626	1.871	3.346	7.476	1.95	4.43	3.275	12.732	11.653	14.408	14.086	14.438	11.15	11.229
70.1	3.865	4.178	3.695	7.905	2.541	5.249	3.289	12.827	12.028	14.664	15.151	14.772	10.858	10.97
70.2	4.088	4.252	3.841	7.093	2.187	4.911	3.772	13.069	11.883	15.029	14.46	14.836	10.926	11.927
70.3	3.844	2.123	3.942	8.276	2.141	4.51	3.64	12.842	12.027	14.274	14.486	14.582	10.794	11.155
70.4	4.404	4.188	3.461	7.581	1.967	4.512	2.671	12.726	12.348	14.283	14.734	15.224	10.923	11.204
70.5	4.613	4.194	3.699	8.008	1.934	4.619	3.253	12.385	12.146	14.423	13.742	14.477	10.923	11.189
70.6	3.393	3.745	4.005	7.395	2.229	5.14	2.951	12.445	12.456	14.28	14.392	14.171	11.665	11.402
70.7	4.191	2.028	4.241	7.948	2.133	4.891	4.743	12.811	12.245	14.481	14.257	14.342	10.952	11.675
70.8	4.363	3.731	3.784	7.398	2.118	4.766	3.088	12.803	11.609	14.484	14.552	13.71	11.351	11.364
70.9	1.956	3.39	3.035	7.598	1.848	4.178	4.07	13.132	12.019	14.221	14.42	13.585	10.92	11.664
71	1.809	1.908	3.42	8.302	2.176	4.549	3.02	12.858	12.078	14.884	15.171	14.618	11.228	11.809
71.1	2.192	1.982	4.494	7.971	2.08	4.443	3.635	12.448	12.064	14.187	14.018	14.2	11.379	11.57
71.2	2.198	1.832	4.05	7.661	2.304	4.443	3.641	12.233	11.532	14.333	13.821	14.901	11.82	11.648
71.3	3.742	1.706	3.322	7.906	2.224	5.041	3.597	13.076	11.661	13.766	14.207	14.182	11.796	11.67
71.4	4.52	2.24	4.11	7.598	2.087	4.699	3.932	12.564	11.985	13.772	14.957	13.717	11.517	11.79
71.5	4.102	2.778	3.765	7.622	1.818	5.319	3.136	12.824	11.993	13.926	14.88	14.575	11.502	11.445
71.6	3.646	2.37	3.346	7.746	1.979	4.173	3.769	12.958	12.1	13.29	15.259	14.585	10.771	11.916
71.7	4.413	2.2	3.946	8.419	2.044	4.369	3.083	12.75	11.761	14.581	14.805	14.425	11.208	11.507
71.8	4.292	1.973	4.102	9.093	2.164	4.073	3.295	13.056	11.538	14.426	15.526	13.565	11.643	11.457
71.9	3.843	2.287	3.968	8.412	2.125	4.914	4.351	12.655	12.279	15.092	14.822	14.124	11.432	11.704
72	4.959	1.945	3.856	7.349	2.233	5.039	3.644	12.791	11.252	13.69	14.752	13.49	10.995	11.254
72.1	2.056	2.068	3.222	7.763	2.269	4.948	4.77	12.641	11.828	13.968	15.308	13.986	11.607	11.811
72.2	4.14	1.772	3.554	6.938	1.939	4.619	3.101	12.776	11.542	14.824	15.192	13.983	11.009	11.59
72.3	4.031	2.159	3.614	6.951	2.179	4.45	3.74	12.626	11.584	14.871	15.44	14.66	11.198	11.783
72.4	1.932	1.971	4.116	7.619	2.147	4.342	3.884	12.91	12.175	14.215	15.217	14.178	11.466	11.887
72.5	4.099	1.976	3.912	8.037	2.131	4.103	4.456	13.009	12.535	14.475	15.935	14.522	10.666	11.764
72.6	1.9	1.786	3.368	8.518	2.214	4.314	4.566	12.797	12.173	14.808	15.581	14.007	11.386	11.681
72.7	2.088	1.91	4.591	7.57	1.999	3.708	4.331	12.923	12.04	14.72	14.89	13.814	11.45	11.938
72.8	1.75	1.672	3.231	7.817	2.325	3.342	4.273	12.875	12.009	14.421	15.168	14.216	11.107	11.862
72.9	2.096	2.082	3.525	7.046	2.035	3.754	4.138	13.111	12.131	14.973	15.813	14.041	11.017	11.983
73	2.295	1.824	3.722	7.563	2.085	4.421	3.832	12.693	11.962	15.187	15.081	13.95	10.972	12.677
73.1	3.812	1.618	3.926	8.034	2.101	4.732	3.618	12.894	11.982	14.742	15.444	13.671	11.238	12.554
73.2	3.984	1.976	3.804	8.195	1.918	4.409	4.397	12.807	12.121	14.42	15.084	14.148	11.613	12.602
73.3	1.799	2.031	3.86	7.79	2.051	4.536	4.653	12.887	12.454	14.635	15.09	13.648	11.658	12.471
73.4	2.134	1.91	3.578	7.795	2.056	4.115	3.984	12.664	11.857	14.565	14.705	13.784	11.284	12.195
73.5	4.031	1.875	3.96	7.994	2.216	4.38	4.123	12.9	11.605	14.923	15.413	14.132	11.735	11.383
73.6	4.266	1.898	3.891	7.704	2.036	4.034	4.183	12.976	12.092	15.189	14.951	13.85	11.677	11.541
73.7	4.358	2.151	4.212	8.014	1.901	4.4	3.429	13.235	12.317	13.601	14.783	13.523	11.587	11.591
73.8	4.801	2.164	3.641	7.959	2.104	3.542	3.689	13.015	12.561	14.677	15.091	13.714	10.942	11.284
73.9	2.501	1.884	3.977	8.48	1.722	4.896	4.362	12.984	12.852	14.659	15.57	13.982	11.754	11.103
74	2.323	2.363	3.583	7.823	1.901	4.941	4.262	12.788	12.414	14.953	15.496	14.609	11.265	11.424
74.1	3.717	3.676	3.756	7.76	2.42	4.918	3.895	12.861	11.95	15.626	14.218	14.232	11.637	11.797
74.2	5.282	2.043	3.547	7.424	2.274	4.621	4.109	12.557	11.949	15.093	15.641	13.665	11.591	11.347
74.3	5.063	2.32	3.525	7.827	1.967	4.661	3.992	13.137	11.642	15.581	15.355	13.986	11.894	11.41
74.4	4.836	1.889	3.317	7.188	2.217	4.265	4.007	12.799	12.437	14.749	15.056	14.519	11.818	11.383
74.5	4.924	3.261	3.951	8.031	1.854	4.448	3.807	13.088	12.111	14.843	15.077	14.862	12.243	11.342
74.6	2.321	1.992	3.625	8.048	1.788	4.115	3.628	12.836	11.804	14.986	15.739	14.05	12.005	11.522
74.7	2.853	3.673	4.374	8.138	1.771	3.695	3.175	12.739	12.549	14.79	15.887	14.837	11.585	11.521
74.8	5.016	2.93	3.959	7.974	2.107	3.37	3.349	12.669	12.066	13.983	16.671	13.991	11.518	11.985
74.9	2.076	1.886	4.279	8.196	2.073	4.629	2.584	13.218	11.909	14.771	15.135	14.094	11.892	11.542
75	1.81	1.762	4.094	7.846	2.298	3.391	3.11	12.957	11.801	15.334	15.049	14.312	11.58	11.359
75.1	3.61	2.492	3.702	7.637	1.854	4.385	2.982	13.006	11.954	14.517	15.703	14.448	11.016	11.367
75.2	3.533	1.85	3.613	7.188	2.091	4.013	2.823	13.008	11.675	14.764	16.289	14.187	11.437	11.508
75.3	4.89	2.366	3.486	7.982	1.841	4.1	2.981	12.244	11.172	14.816	16.059	13.817	11.309	11.398
75.4	4.49	2.051	4.226	6.609	1.985	3.865	2.967	12.78	11.722	14.211	15.827	13.938	11.05	11.195
75.5	5.142	1.698	4.368	6.84	2.068	3.798	2.618	13.166	11.39	14.605	15.317	14.425	11.457	11.25
75.6	4.797	1.801	4.297	7.285	2.275	3.846	3.944	13.108	11.303	15.273	16.162	14.159	11.246	11.145
75.7	2.199	1.802	4.14	8.148	2.541	4.378	4.261	12.956	11.341	15	15.153	14.239	10.977	10.936
75.8	3.355	1.895	3.158	8.078	2.068	3.736	4.158	13.266	11.213	14.972	15.132	15.113	11.012	11.486
75.9	3.782	1.942	3.852	7.865	2.196	3.644	3.187	12.935	11.246	14.109	15.683	14.813	11.264	11.321
76	3.071	2.1	3.798	7.717	2.126	4.179	3.331	12.656	11.72	14.902	15.946	15.155	11.378	12.109
76.1	3.331	1.736	4.124	7.976	2.524	4.109	3.465	13.072	11.7	15.045	15.034	14.011	11.188	11.793
76.2	3.116	2.922	2.199	7.883	1.874	4.43	4.189	12.825	11.754	14.528	15.393	13.908	11.123	11.492
76.3	3.766	1.785	4.127	6.92	1.985	4.128	3.829	12.481	11.539	14.944	14.968	14.041	11.307	11.543
76.4	3.417	1.873	4.045	7.724	2.593	4.463	3.911	12.981	11.646	14.435	14.697	14.21	10.468	12.012
76.5	3.503	1.705	3.635	6.966	2.007	3.604	4.085	12.536	11.934	14.621	15.445	14.587	10.689	11.889
76.6	3.646	3.041	3.407	7.896	1.918	4.699	3.133	12.668	11.743	14.544	15.321	14.949	10.971	11.733
76.7	3.193	3.464	4.523	8.561	2.256	4.431	2.933	13.032	11.828	14.077	15.377	15.355	10.813	11.936
76.8	3.556	4.203	4.061	7.056	2.444	4.213	3.511	12.779	11.609	14.83	14.915	14.142	11.338	12.141
76.9	4.077	1.994	4.3	7.63	2.653	3.756	3.27	13.059	11.952	15.48	15.702	15.101	11.067	11.679
77	3.125	2.221	4.597	6.865	2.886	4.279	2.861	12.546	11.487	14.082	16.301	14.652	11.087	11.883
77.1	4.612	3.218	4.408	7.644	2.025	4.262	3.23	12.648	11.856	14.619	16.065	14.026	11.063	11.759
77.2	3.891	1.905	3.766	7.397	2.258	4.734	3.11	12.863	11.626	14.924	15.608	14.197	11.317	11.768
77.3	3.539	2.522	3.863	8.166	2.323	4.37	3.338	12.72	11.629	14.955	15.618	13.778	11.052	11.667
77.4	3.487	2.013	3.963	7.476	2.154	4.652	3.213	13.33	11.814	14.971	15.453	13.717	11.161	11.437
77.5	3.323	2.075	3.771	7.006	1.979	4.811	3.19	12.909	11.869	14.748	15.242	14.203	11.086	11.751
77.6	3.855	2.284	4.379	7.303	2.002	4.754	3.563	13.069	12.202	14.574	14.978	14.216	11.053	11.58
77.7	2.994	2.117	4.358	7.878	1.775	4.923	3.772	12.875	11.542	16.335	14.456	14.552	10.719	12.085
77.8	4.202	2.907	4.444	7.204	2.22	4.184	2.919	13.071	11.473	16.598	15.167	14.124	11.015	11.317
77.9	3.22	1.769	4.046	7.585	2.645	3.817	3.847	13.004	11.874	14.684	14.632	14.111	11.511	11.662
78	3.784	1.98	4.089	8.154	1.85	4.356	3.671	13.322	11.389	15.47	15.437	14.253	11.437	11.686
78.1	4.075	1.853	3.994	7.36	1.986	4.817	3.883	13.264	11.454	16.362	15.28	14.638	11.169	11.892
78.2	3.954	2.11	4.166	7.213	1.965	4.974	3.906	12.673	11.697	15.493	14.84	14.773	11.259	11.821
78.3	4.722	1.886	4.062	7.707	2.084	4.754	4.284	12.73	11.774	15.463	15.076	14.74	11.473	12.036
78.4	3.57	2.187	4.142	5.487	2.044	4.359	3.11	12.844	11.919	15.475	14.157	14.55	11.727	11.782
78.5	4.063	1.869	4.381	7.84	2.079	4.535	3.454	12.512	11.605	16.065	14.207	14.206	11.772	11.95
78.6	3.187	1.938	3.997	7.028	2.075	4.363	3.561	12.826	11.641	15.699	13.959	14.119	11.583	11.822
78.7	2.318	1.775	3.914	7.628	2.497	4.261	4.23	12.629	11.783	15.573	14.155	13.693	11.591	11.896
78.8	2.715	1.964	3.458	5.464	1.991	4.589	3.957	13.383	11.695	14.764	14.512	14.126	11.534	11.374
78.9	4.002	1.751	4.123	7.832	1.956	4.282	3.099	12.832	11.695	15.093	14.494	14.784	11.686	11.791
79	1.93	2.182	4.189	7.53	1.942	3.981	3.54	13.287	11.899	15.628	14.279	13.925	11.638	11.975
79.1	1.851	1.933	3.91	7.39	2.053	4.327	4.465	12.736	11.048	15.509	14.414	14.298	11.723	11.657
79.2	2.462	1.828	4.287	5.889	1.936	4.979	2.606	12.805	11.583	15.475	14.914	14.729	11.701	11.899
79.3	3.261	1.803	3.94	7.22	2.297	4.3	3.151	12.863	11.609	15.55	15.227	15.283	12.039	11.614
79.4	2.325	1.987	4.188	7.734	2.275	4.629	3.645	12.938	11.836	16.334	15.486	13.925	11.242	11.595
79.5	3.442	1.77	4.286	7.252	2.13	4.257	4.265	12.883	11.733	15.79	14.769	13.39	11.527	11.949
79.6	1.926	2.088	4.431	7.043	1.791	4.246	3.276	12.737	11.81	16.587	14.74	13.497	11.703	11.955
79.7	3.545	2.079	4.269	7.704	2.002	4.594	3.013	12.335	11.888	15.232	15.981	13.178	11.534	11.961
79.8	4.038	1.81	4.5	7.782	2.169	4.231	2.616	13.196	11.75	16.929	15.68	14.26	11.367	11.418
79.9	3.276	1.831	4.195	7.4	1.955	4.303	3.129	12.793	11.82	15.853	15.465	13.634	11.253	11.65
80	3.698	1.824	4.277	8.04	2.671	3.572	3.495	13.115	11.629	15.963	15.008	14.515	11.707	11.714
80.1	3.355	1.738	4.632	6.777	2.269	4.709	2.68	13.257	12.119	15.6	14.109	14.441	11.264	11.811
80.2	3.854	1.884	4.356	7.339	1.993	4.932	2.989	12.886	12.055	15.53	14.661	14.175	11.183	11.775
80.3	3.129	1.806	4.36	7.527	2.377	3.975	3.62	13.03	12.246	15.852	15.335	14.31	11.081	11.567
80.4	1.851	1.771	4.85	7.816	2.178	5.283	3.005	12.916	12.24	15.346	15.56	13.878	11.265	11.655
80.5	3.28	2.32	4.258	8.083	2.298	5.1	3.442	13.116	12.091	15.518	15.564	13.826	11.457	11.638
80.6	1.745	1.893	3.915	7.242	2.298	4.994	3.138	12.8	11.909	16.384	15.123	13.761	11.513	12.023
80.7	1.948	2.157	4.556	7.573	2.037	4.34	4.092	12.992	11.9	15.832	15.698	13.105	11.29	11.847
80.8	2.038	2.131	3.853	6.367	2.182	3.783	3.943	13.061	12.004	15.789	14.799	13.916	11.413	12.12
80.9	1.854	2.116	4.17	7.589	2.243	4.571	3.579	13.074	12.233	15.696	14.189	14.203	11.19	11.688
81	1.758	2.231	3.819	7.902	2.274	4.557	3.042	12.712	11.844	15.348	14.015	13.925	11.787	11.864
81.1	2.105	1.918	3.969	6.989	2.201	4.546	3.335	12.717	11.574	14.814	14.722	13.974	11.583	11.511
81.2	1.849	1.649	4.104	7.394	2.104	4.731	3.286	12.551	11.937	15.17	15.362	14.48	11.665	11.902
81.3	1.764	2.04	4.291	7.597	2.41	4.611	2.853	12.91	11.525	15.284	14.3	13.352	11.848	11.907
81.4	2.796	1.981	4.21	8.421	2.097	4.244	3.279	12.786	11.821	15.584	14.954	13.538	11.903	11.635
81.5	2.002	2.097	3.382	7.707	2.344	4.487	4.015	12.529	11.522	15.398	14.587	13.294	12.347	11.975
81.6	3.959	1.913	3.793	7.789	2.205	4.139	3.121	13.255	11.438	15.472	15.382	14.233	11.61	11.686
81.7	2.595	2.042	4.073	8.232	2.055	4.039	3.639	13.039	11.676	15.368	15.289	13.671	11.487	11.583
81.8	1.94	2.674	3.938	7.077	1.96	4.147	2.419	12.777	12.123	15.877	15.699	14.218	11.442	11.906
81.9	2.948	2.183	4.068	7.871	2.182	5.05	3.237	12.965	11.751	15.64	15.277	14.67	11.58	11.724
82	1.933	1.908	5.176	7.824	2.121	4.023	3.132	12.795	12.066	15.563	15.591	14.551	11.621	11.819
82.1	3.172	2.036	5.632	7.267	2.044	4.911	3.499	13.006	11.914	15.746	15.843	14.053	11.315	11.871
82.2	1.862	1.96	4.424	8.085	1.935	5.525	3.012	13.021	11.768	15.562	14.922	14.169	11.531	11.857
82.3	1.795	1.992	4.414	7.014	2.223	3.867	2.857	12.758	11.826	15.919	15.715	13.464	11.942	11.726
82.4	3.27	2.274	3.918	7.321	1.7	3.554	3.193	12.732	11.967	15.358	16.001	13.716	12.404	11.462
82.5	2.451	1.996	4.216	7.793	2.198	5.31	3.659	12.864	11.99	15.669	14.814	13.77	12.217	11.81
82.6	3.945	2.177	4.399	8.055	2.284	4.001	3.038	13.55	11.647	15.904	15.524	13.261	11.969	11.663
82.7	2.889	2.638	4.327	7.626	1.949	4.221	4.166	12.946	11.826	15.062	15.48	13.531	12.238	11.685
82.8	3.455	1.958	4.378	7.684	2.625	4.863	4.731	12.926	11.731	15.262	15.935	13.71	11.887	11.647
82.9	3.485	2.167	3.533	8.23	2.356	4.002	3.797	12.765	11.707	14.652	15.781	13.769	11.828	11.29
83	2.148	1.902	4.155	7.946	1.722	4.043	3.305	13.106	12.19	14.098	15.753	13.741	12.4	11.456
83.1	1.739	3.14	4.146	7.375	1.906	3.362	2.576	12.501	12.03	14.275	15.303	13.653	11.797	11.743
83.2	1.986	2.76	3.874	6.778	2.362	3.655	3.138	13.122	11.76	14.273	15.019	13.237	12.253	11.409
83.3	1.899	2.07	3.859	8.322	2.064	3.603	3.629	13.154	12.261	14.082	15.097	13.318	12.02	12.057
83.4	3.273	2.356	4.039	8.342	2.058	4.292	2.664	13.435	12.321	14.809	15.857	13.528	12.013	11.476
83.5	1.806	2.286	4.266	7.813	1.923	5.084	2.921	12.719	11.897	14.199	16.46	13.264	11.854	11.134
83.6	3.505	2.001	4.038	6.987	1.78	4.389	3.622	13.067	11.89	13.913	15.794	13.508	11.901	11.41
83.7	3.778	2.084	3.61	7.486	2.055	4.385	3.415	12.562	11.881	14.167	14.888	13.338	11.847	10.968
83.8	3.423	2.858	3.681	7.252	2.456	4.214	2.399	12.839	11.774	14.968	15.453	13.53	11.845	11.356
83.9	3.247	2.282	3.832	6.13	1.729	4.214	2.539	12.501	12.022	14.061	15.523	13.474	12.083	11.741
84	3.356	2.327	3.91	6.981	1.784	4.158	3.347	12.767	11.58	14.826	14.503	13.99	11.704	12.146
84.1	2.01	1.999	4.284	7.361	1.642	4.136	2.685	12.9	11.64	14.696	15.081	14.308	12.132	11.488
84.2	3.174	1.991	3.636	8.805	1.782	4.651	3.082	12.665	11.606	14.542	14.948	13.504	11.985	11.162
84.3	3.6	2.105	3.723	8.286	1.853	3.792	2.815	13.027	11.831	14.03	15.535	13.679	11.898	11.579
84.4	2.77	2.102	3.381	7.45	1.803	4.281	4.719	12.894	11.743	15.064	15.328	13.676	11.84	11.795
84.5	1.944	2.281	3.555	6.838	1.967	4.206	2.76	12.295	11.548	14.457	15.678	13.864	12.052	11.44
84.6	1.825	2.244	3.835	6.844	1.791	4.526	2.415	12.734	11.715	14.934	15.712	13.499	11.874	11.61
84.7	1.773	1.988	4.178	8.667	1.637	3.983	3.575	12.397	11.877	14.309	14.874	13.045	11.889	11.845
84.8	1.689	1.905	4.014	7.785	1.867	4.62	3.69	12.454	11.869	15.04	15.276	13.547	11.899	11.551
84.9	2.098	1.82	3.38	7.665	1.968	4.094	3.642	12.832	11.625	14.115	14.772	13.221	12.256	11.773
85	2.068	1.741	3.52	8.138	1.641	3.637	3.826	12.872	11.311	15.02	15.099	13.009	11.735	11.609
85.1	1.918	1.776	4.528	8.271	1.735	4.255	4.704	12.25	11.613	15.118	15.353	12.497	11.531	11.627
85.2	1.881	2.078	3.789	8.249	1.911	4.846	2.933	12.766	11.927	14.667	15.129	13.162	11.749	11.468
85.3	1.821	2.023	3.972	7.804	1.835	3.776	3.046	12.233	11.611	14.777	15.587	13.702	11.786	11.438
85.4	1.907	2.035	4.5	7.933	1.738	4.055	3.703	12.417	11.722	14.511	15.388	13.686	12.057	11.571
85.5	1.896	1.76	3.655	8.377	1.837	3.936	3.966	12.597	11.928	14.392	15.336	13.476	11.767	11.806
85.6	1.738	2.12	3.75	8.024	1.794	4.409	3.993	12.732	11.93	14.517	15.63	13.679	11.566	12.039
85.7	2.022	2.09	3.271	7.222	1.727	4.658	3.235	13.15	12.065	14.693	15.388	13.361	11.838	11.84
85.8	1.732	2.864	4.452	6.702	1.989	4.342	2.415	12.103	12.049	14.986	15.73	14.154	11.852	11.654
85.9	1.925	2.876	4.426	7.679	1.828	4.277	2.916	12.645	11.799	14.272	15.359	12.804	11.935	11.593
86	1.962	1.853	4.358	8.069	1.977	4.158	3.498	12.513	11.945	14.462	15.074	13.362	11.394	11.477
86.1	2.889	2.214	3.331	8.317	2.274	4.104	2.424	13.231	12.24	14.809	15.049	13.823	11.945	11.318
86.2	2.987	1.893	4.065	7.911	1.774	4.495	2.312	12.741	12.023	14.713	15.603	12.995	11.515	11.75
86.3	3.49	2.001	2.983	6.895	1.747	4.439	2.603	12.503	12.151	14.5	14.936	13.268	11.795	11.602
86.4	2.11	2.081	3.606	7.419	1.992	4.735	2.377	12.854	11.981	14.437	14.355	13.593	11.659	11.778
86.5	1.935	2.185	2.901	7.944	1.928	4.709	2.099	12.514	11.978	14.325	14.895	14.081	11.501	11.523
86.6	3.019	1.936	3.188	7.683	1.758	4.643	3.948	12.624	11.851	14.557	15.003	13.522	11.344	11.738
86.7	3.226	1.865	3.093	8.301	1.674	5.014	3.466	12.883	11.66	14.339	14.85	13.535	11.669	11.531
86.8	3.126	1.971	3.752	7.924	1.592	4.915	3.72	13.064	11.826	14.049	14.948	13.759	11.584	11.267
86.9	2.28	2.314	3.351	7.948	1.978	4.404	2.764	13.117	11.823	14.666	15.903	13.903	11.639	11.575
87	2.068	2.143	3.84	7.638	1.962	4.474	2.918	12.274	11.972	14.059	14.878	13.5	11.933	11.382
87.1	1.92	1.814	3.971	8.037	1.815	4.165	2.698	12.383	12.031	14.923	15.407	13.871	11.806	11.593
87.2	1.817	2.173	3.948	7.792	2.107	4.45	3.072	12.362	11.822	14.561	15.457	14.062	11.579	11.102
87.3	2.418	1.979	3.846	8.328	1.951	4.888	2.806	12.838	11.608	14.526	15.047	14.196	11.522	11.629
87.4	2.018	1.815	4.256	7.591	1.873	4.517	4.178	12.748	11.656	14.338	14.917	14.559	11.838	11.557
87.5	1.983	2.163	4.458	8.246	2.056	4.509	3.822	12.679	11.56	14.168	14.197	14.408	11.79	11.572
87.6	2.047	2.071	3.848	7.879	2.031	4.852	2.8	12.92	11.796	15.13	14.38	14.168	12.143	11.79
87.7	1.808	2.101	4.218	7.434	2	4.026	4.198	12.321	11.739	14.913	14.652	15.123	12.293	11.959
87.8	1.767	2.251	4.126	7.451	1.69	4.407	3.09	12.661	11.92	14.804	14.63	13.953	11.593	11.329
87.9	1.791	1.777	3.495	7.027	1.693	3.783	3.834	12.577	11.843	14.987	14.677	13.856	11.668	11.479
88	1.719	1.883	3.737	7.774	1.76	4.178	3.57	12.474	12.061	15.097	14.422	13.542	11.545	11.651
88.1	3.827	1.861	3.921	7.987	2.135	5.235	3.176	13.331	11.909	16.278	15.367	14.082	11.746	11.678
88.2	3.346	2.383	3.892	8.752	1.678	4.45	3.233	12.904	12.04	15.189	16.242	14.432	11.991	11.474
88.3	1.846	2.18	4.059	8.611	2.375	5.032	3.863	13.044	11.694	15.867	16.008	13.89	11.863	11.557
88.4	3.541	2.155	3.623	7.692	1.987	4.793	3.417	12.688	11.706	16.046	14.711	14.708	11.65	11.69
88.5	3.036	2.236	4.279	7.985	2.103	4.476	3.506	13.387	12.007	14.948	15.015	14.267	11.626	11.902
88.6	3.491	2.089	3.897	7.597	1.957	5.044	3.619	12.82	11.798	14.737	14.849	14.045	11.655	11.541
88.7	3.016	1.91	3.853	7.418	1.997	4.577	3.885	12.938	11.859	15.046	15.098	13.775	11.595	11.849
88.8	2.263	4.127	3.922	6.024	1.881	4.636	3.405	12.764	12.245	15.297	15.803	14.325	11.907	11.615
88.9	2.321	3.346	3.812	7.244	1.649	4.155	3.701	12.278	11.771	15.026	14.955	14.103	11.729	11.736
89	2.996	3.683	4.233	7.339	1.804	4.9	3.458	13.285	11.902	15.567	14.793	13.896	11.766	11.66
89.1	2.894	3.485	3.925	8.174	1.96	4.572	3.082	12.337	12.402	15.557	15.21	13.789	11.981	11.96
89.2	2.579	3.389	3.956	7.648	1.944	5.215	2.913	12.714	11.871	15.386	15.385	13.83	11.586	11.697
89.3	2.886	2.905	4.024	8.135	1.852	4.835	3.38	12.696	11.802	15.568	16.046	14.193	11.833	11.484
89.4	2.213	2.718	3.986	8.425	2.241	4.983	2.798	12.826	11.667	15.28	15.646	13.831	12.103	11.289
89.5	2.917	3.106	3.905	6.926	1.745	4.713	3.644	12.584	12.215	15.306	15.774	13.94	12.04	11.378
89.6	2.989	3.443	3.762	7.599	2.121	4.437	3.762	12.646	11.83	15.149	15.467	13.931	11.653	11.417
89.7	3.132	3.297	4.1	7.842	1.799	4.18	3.529	12.25	11.881	15.524	15.152	15.076	12.033	11.371
89.8	2.075	3.581	3.792	7.124	1.745	4.543	3.704	12.8	11.955	15.182	15.473	14.954	12.112	11.229
89.9	1.805	3.144	3.902	7.784	1.683	4.319	3.345	13.018	11.701	14.661	15.174	13.909	11.852	11.41
90	1.911	1.829	4.532	8.7	2.09	3.855	3.223	12.434	11.761	14.516	15.718	14.382	11.617	11.338
90.1	3.326	2.163	4.012	7.119	1.78	4.922	3.224	12.666	11.732	14.055	16.205	14.378	11.776	11.14
90.2	2.13	1.75	3.64	8.001	1.72	4.748	3.541	12.432	12.186	15.045	15.676	14.32	11.504	11.252
90.3	3.105	2.068	4.357	8.681	1.851	4.02	3.712	12.99	11.95	15.608	15.037	14.182	11.534	11.39
90.4	3.043	2.019	3.849	8.099	1.861	4.726	3.767	12.696	12.121	14.754	15.365	13.508	11.49	12.575
90.5	2.69	2.199	3.904	6.489	1.792	4.405	3.118	12.751	11.955	15.043	16.273	14.116	11.772	11.609
90.6	1.999	2.457	4.22	7.733	1.95	4.204	4.222	12.322	11.728	15.026	15.346	14.516	11.544	11.791
90.7	1.866	1.958	4.208	7.883	1.735	4.382	2.992	12.668	11.54	15.003	15.728	14.13	11.581	12.089
90.8	4.257	1.911	4.509	8.459	1.893	4.453	3.522	13.043	12.011	14.574	14.586	13.98	11.637	11.915
90.9	3.223	1.938	4.05	7.612	1.991	4.339	3.153	12.914	11.887	14.379	14.922	13.825	11.757	11.775
91	3.265	2.064	3.836	7.953	3.091	4.053	4.101	12.376	12.889	14.8	15.036	13.888	11.504	11.499
91.1	2.994	3.348	3.562	7.431	2	4.172	4.298	12.85	12.42	14.698	14.831	13.59	11.387	11.208
91.2	2.987	2.047	4.117	8.964	1.957	4.846	3.963	12.535	11.85	14.563	15.525	14.468	11.445	11.306
91.3	1.78	1.871	4.127	8.434	1.91	4.815	3.74	12.568	12.301	14.566	15.588	14.028	11.585	11.563
91.4	3.233	2.065	3.843	7.106	1.943	4.514	3.424	12.908	12.299	15.014	15.154	13.904	11.497	11.514
91.5	3.374	1.764	4.117	7.402	2.335	4.693	3.987	12.841	12.035	15.281	15.729	13.503	11.888	11.609
91.6	3.258	2.066	3.796	7.751	1.937	5.226	4.026	12.803	11.769	15.095	15.505	13.952	11.428	11.534
91.7	3.669	2.132	4.328	6.495	2.067	3.877	3.682	12.716	11.91	14.282	15.407	13.528	11.521	11.588
91.8	2.938	2.512	4.178	7.243	2.211	4.61	3.916	12.759	12.222	14.17	15.549	14.01	11.457	11.611
91.9	3.324	2.276	4.261	7.732	2.365	4.584	3.966	12.619	12.051	14.506	16.086	14.783	11.516	11.809
92	2.901	3.221	4.276	7.779	1.872	4.521	4.111	12.756	12.39	14.754	15.357	13.512	11.979	11.343
92.1	2.016	2.009	4.2	7.738	2.047	4.679	3.674	12.603	11.613	14.945	15.524	14.058	11.679	12.472
92.2	1.708	1.989	3.656	7.498	2.401	4.415	4.485	12.272	11.734	14.677	15.631	14.773	11.727	11.779
92.3	3.009	2.265	4.769	7.398	2.057	4.728	4.139	12.868	11.903	14.898	15.672	14.609	11.382	11.035
92.4	3.028	2.282	4.143	7.586	1.862	4.506	3.785	12.516	12.048	15.114	15.417	15.039	11.69	11.546
92.5	2.573	2.85	4.137	7.973	2.086	4.744	4.636	12.885	12.066	14.779	15.168	14.412	11.653	11.602
92.6	2.912	3.282	4.183	7.243	1.79	4.787	4.278	13.001	11.824	14.724	15.699	14.416	11.852	11.78
92.7	2.797	3.456	4.104	8.194	2.028	4.348	4.116	13.146	11.821	15.531	15.754	14.063	11.771	11.47
92.8	3.036	3.282	4.154	8.359	1.717	4.708	4.45	12.558	11.723	14.744	15.67	14.638	11.773	11.796
92.9	3.207	2.222	5.568	8.762	1.933	4.399	3.562	12.744	11.68	14.58	16.111	14.164	11.647	11.461
93	2.245	3.963	4.042	8.256	1.971	4.573	3.919	12.763	11.895	15.137	15.156	14.243	11.663	11.399
93.1	3.642	3.901	3.749	8.332	1.985	4.773	4.288	12.752	11.758	15.368	15.919	15.044	11.401	11.617
93.2	3.356	3.981	4.32	9.071	1.774	5.364	4.194	12.888	11.739	14.776	16.442	14.362	11.253	11.645
93.3	2.907	3.516	4.421	9.517	1.871	4.877	4.51	13.091	11.732	15.101	15.804	14.911	11.641	11.629
93.4	3.763	3.848	4.071	8.427	2.122	4.898	4.505	12.362	11.645	15.505	15.73	13.765	11.722	11.582
93.5	2.552	2.89	4.317	7.8	1.888	4.864	3.637	12.765	11.847	15.524	15.863	14.328	11.471	11.906
93.6	3.8	3.69	4.367	7.419	2.145	4.54	4.289	12.597	11.738	15.272	15.491	14.78	11.647	11.839
93.7	3.733	2.208	4.21	8.297	2.125	4.498	3.764	12.641	11.766	15.1	15.542	14.889	11.864	11.789
93.8	3.96	2.266	4.198	8.209	2.421	4.984	3.787	12.574	11.935	15.415	15.422	13.997	11.803	11.412
93.9	3.172	3.526	3.988	7.561	2.105	4.219	4.055	13.076	11.539	14.911	15.602	13.853	11.688	11.479
94	3.084	2.154	3.934	8.427	2.118	5.404	3.702	12.401	11.797	15.619	15.539	14.693	11.506	11.78
94.1	3.717	3.088	4.373	8.112	2.199	4.372	4.438	12.126	12.155	15.445	15.521	14.864	11.723	11.526
94.2	3.094	2.479	4.05	7.773	2.096	4.248	3.948	12.652	11.93	15.022	15.469	13.915	11.408	11.283
94.3	3.565	2.51	3.839	8.106	1.928	4.844	4.075	12.446	11.906	14.965	15.629	14.069	11.496	11.471
94.4	2.798	2.507	4.074	7.303	2.399	4.67	4.901	12.966	12.274	14.622	15.346	14.363	11.666	11.618
94.5	2.845	3.047	4.111	7.655	2.395	4.186	4.373	12.653	11.93	14.777	15.326	14.852	11.247	11.492
94.6	3.292	3.611	3.812	7.515	2.095	4.292	3.959	13.221	11.998	14.524	15.771	13.907	11.427	12.219
94.7	2.93	3.716	4.554	6.279	1.903	4.726	4.073	12.862	12.058	14.595	15.423	14.432	11.512	11.481
94.8	3.135	3.587	4.29	8.476	2.141	4.951	3.974	13.048	11.925	14.629	15.992	14.78	11.375	11.982
94.9	2.205	2.551	4.011	8.054	1.898	4.868	4.162	12.663	12.174	13.715	14.964	14.35	11.484	12.074
95	3.168	2.717	4.085	8.242	1.764	4.385	4.449	12.298	12.021	14.42	15.141	14.307	11.543	11.636
95.1	3.297	3.41	3.979	7.848	1.854	5.251	4.578	12.712	11.812	14.225	16.027	13.889	11.783	11.733
95.2	3.186	3.602	5.45	7.646	1.96	4.257	3.999	12.703	11.897	14.311	15.418	14.325	11.646	11.166
95.3	1.827	3.625	4.168	8.205	1.994	4.59	4.259	12.68	12.202	15.057	15.378	14.017	11.809	11.576
95.4	3.54	3.05	4.266	8.459	1.939	4.154	4.552	12.644	11.897	14.458	14.9	13.655	11.954	11.997
95.5	3.849	2.29	4.51	7.878	1.864	4.14	3.929	12.748	12.079	14.528	15.271	13.974	11.859	12.079
95.6	2.4	3.249	3.801	8.583	1.877	4.452	4.199	12.789	12.266	14.551	15.204	14.242	11.923	12.087
95.7	2.969	3.668	3.779	8.31	2.12	3.197	4.13	12.83	12.062	14.641	14.784	14.366	11.733	11.694
95.8	2.403	3.773	3.973	8.792	1.87	4.544	4.402	12.508	12.417	14.235	14.887	14.98	11.819	11.976
95.9	1.868	2.836	3.857	7.551	1.975	3.744	3.753	12.703	12.263	14.467	14.375	14.384	12.103	12.15
96	2.136	4.406	3.182	8.204	2.513	4.455	3.984	12.613	13.154	14.575	14.417	14.344	11.648	12.028
96.1	1.882	3.368	4.032	8.124	1.693	4.682	4.154	12.605	12.535	14.855	14.598	14.234	11.854	12.063
96.2	1.804	3.015	4.205	8.313	2.161	4.925	4.256	12.759	12.147	14.987	14.562	14.59	12.15	11.557
96.3	2.104	3.546	4.379	7.791	1.903	5.659	4.061	12.81	12.571	14.878	14.665	14.63	11.883	11.92
96.4	1.741	4.275	4.057	7.807	2.2	4.878	4.058	12.998	12.612	14.641	14.856	14.872	11.972	11.766
96.5	1.992	3.519	3.974	8.936	1.966	4.773	4.09	12.827	12.283	14.332	14.671	14.045	11.845	11.624
96.6	1.842	3.503	3.615	9.189	2.983	4.588	4.502	12.625	12.435	14.032	14.813	14.373	12.119	11.784
96.7	2.133	3.774	4.042	7.064	2.75	4.527	4.446	12.814	12.236	14.848	14.209	13.727	12.393	12.17
96.8	1.745	2.321	3.927	7.423	2.028	3.503	3.947	12.962	12.011	14.845	14.964	13.479	11.804	11.72
96.9	1.784	3.362	4.298	8.144	1.797	4.188	3.665	12.966	12.725	15.298	14.87	13.277	11.677	11.659
97	1.864	3.433	3.665	8.443	2.253	4.021	3.729	12.548	11.894	14.607	14.845	13.827	11.586	11.938
97.1	1.722	3.473	4.249	8.49	2.084	4.91	4.179	12.39	12.316	14.462	14.555	13.692	11.658	11.854
97.2	1.954	2.19	4.065	8.438	1.754	4.135	3.897	12.749	12.306	14.514	14.54	14.248	11.325	11.915
97.3	1.805	2.789	4.154	8.536	2.244	4.433	4.313	12.492	12.395	14.879	14.841	14.056	11.246	11.737
97.4	1.812	3.27	4.055	8.704	2.181	4.421	4.165	12.692	11.926	14.622	14.291	13.404	11.572	12.038
97.5	1.973	2.122	4.708	8.388	2.223	4.364	4.46	12.583	12.08	14.872	14.453	14.515	11.762	11.842
97.6	1.925	2.351	4.281	9.012	1.861	4.387	4.367	12.73	12.271	15.202	14.545	13.386	11.611	11.976
97.7	3.23	2.865	4.468	8.098	1.793	3.761	4.099	12.754	12.193	14.713	14.653	13.84	11.516	12.095
97.8	3.82	4.809	3.807	7.465	1.96	3.88	4.607	12.871	12.384	14.599	14.697	14.172	11.745	11.927
97.9	4.185	3.819	4.224	7.547	1.83	5.292	3.755	12.518	12.36	14.86	15.158	14.215	12.324	12.056
98	1.837	4.421	3.84	7.141	2.076	4.372	3.864	12.923	12.321	14.293	14.649	14.397	11.819	11.781
98.1	1.687	1.834	4.281	7.981	2.257	4.234	4.667	12.596	12.387	14.98	14.769	13.773	11.982	11.758
98.2	1.956	1.852	3.75	6.932	2.213	5.123	4.272	12.583	11.708	14.723	14.081	14.155	12.116	11.991
98.3	3.002	1.837	3.89	7.447	2.311	5.206	3.76	12.347	12.195	15.101	14.387	15.061	11.653	11.229
98.4	1.931	3.042	3.918	7.418	2.091	4.7	4.143	12.815	12.218	15.151	15.193	14.268	11.349	11.714
98.5	1.719	2.743	3.587	8.334	2.61	5.317	3.704	12.421	12.417	15.001	14.673	14.769	11.613	11.837
98.6	2.004	1.882	3.4	7.011	2.217	5.041	4.057	12.696	12.229	14.632	14.902	13.95	11.799	11.856
98.7	1.784	3.655	4.285	7.553	2.205	4.446	4.061	12.811	12.6	15.297	14.593	14.568	11.499	11.772
98.8	1.885	1.802	4.718	7.834	2.357	4.258	4.842	12.525	12.211	15.122	14.796	14.032	11.698	11.808
98.9	2.01	1.824	3.851	7.841	2.102	4.236	3.925	12.56	12.634	15.358	15.43	14.598	11.507	11.922
99	1.66	2.496	4.021	6.95	2.113	3.716	3.963	12.496	12.205	15.293	14.625	13.765	11.441	11.697
99.1	1.888	2.154	3.62	7.642	1.925	3.781	4.221	12.75	12.093	15.258	14.43	13.778	11.826	11.998
99.2	3.347	2.081	4.137	7.178	1.896	4.675	4.047	12.71	12.628	15.474	15.53	14.123	11.437	11.688
99.3	1.9	3.072	4.062	7.462	3.582	4.378	4.389	12.902	12.877	14.584	14.865	14.303	11.371	11.867
99.4	2.026	3.845	4.327	8.062	3.524	4.182	3.63	12.402	12.945	15.005	15.095	13.624	11.359	11.512
99.5	2.291	2.028	3.927	7.568	1.81	4.061	3.966	12.752	12.447	14.405	13.384	14.023	11.609	11.601
99.6	3.563	1.832	3.957	7.443	1.783	3.814	3.937	12.594	11.621	14.521	15.05	14.332	11.644	11.575
99.7	3.51	5.118	4.343	7.964	1.857	3.795	3.534	12.689	12.334	14.718	14.431	14.205	11.347	12.114
99.8	2.285	4.283	3.668	8.01	2.25	3.631	4.026	12.665	12.385	14.429	14.706	13.771	11.589	11.601
99.9	2.024	4.647	4.053	7.679	1.931	4.061	3.748	12.838	12.561	14.541	14.832	14.021	11.605	11.594
100	1.901	4.414	4.198	7.556	2.267	4.247	3.477	12.874	12.739	14.694	15.505	14.68	11.807	12.014

## Sheet: Figure 6
Ery6TE Variant	Replicate	4	5a	6a	5b	6b	5c	6c	5d	6d
WT	1	211060257	8350707	3201023	60428975	33336885	11975213	22923302	N.D.	3401711
	2	521352447	14563403	12154025	107576932	155775738	15025568	98076188	N.D.	10838705
	3	116768912	2594735	2800509	34577545	20305705	5986870	18493300	N.D.	1944480
I648G	1	584975237	909685	1242092	2431256	3387931	164080	12304079	N.D.	2175048
	2	365230755	869632	475403	1770386	1262385	595456	6006129	N.D.	1376049
	3	535196279	788291	395595	1779856	2395955	1701238	6745822	N.D.	2026410
Y744R	1	201560426	18273398	10450848	425370308	221736187	87834327	60330553	N.D.	110340604
	2	189026055	14457889	7913394	290474262	243731277	6049608	147260286	N.D.	92107178
	3	55859500	3831724	3879845	89329339	119730875	15885920	24545528	N.D.	32862365
Cin1	1	630834	12096	11308	1120106	1683734	49179	235737	N.D.	742140
	2	764226	14171	6723	1470619	929059	42539	291941	N.D.	1086730
	3	1122551	14392	29947	1093275	2750716	39917	439077	N.D.	1402533
Tha13	1	29754912	1565605	928229	31038395	17687295	22492383	39231371	N.D.	123779145
	2	16807720	726428	393100	15366620	10291881	13784601	25594348	N.D.	66437259
	3	33407259	1321482	900317	33369590	18700425	12161107	45981497	N.D.	149030069

## Sheet: Figure 7
		EIC Peak Areas
Substrates	Product	WT	I648G	Y744R	Cin1	Tha13
1+2b	4	532578041	799908718	78684251	29848810	26068751
	5b	31090929	2583102	320918411	20904574	45737083
	6b	75186842	N.D.	109088198	44368738	37497560
	4	716257624	1281730797	288363018	27967173	110869247
	5b	10491816	3456956	93514897	20078581	129467348
	6b	3363144	N.D.	367954412	45478751	66654955
	4	663536505	851319123	454754654	25447589	27668082
	5b	90668644	3371564	1416351093	14412667	18014853
	6b	37810814	N.D.	563471339	44512521	49507603
1+2d	4	1241364749	650111454	230399192	478245	29616734
	5d	N.D.	N.D.	N.D.	N.D.	N.D.
	6d	6953819	N.D.	88178801	4152337	193602896
	4	442846997	701947321	40688455	18686181	13798643
	5d	N.D.	N.D.	N.D.	N.D.	N.D.
	6d	3252033	N.D.	13599517	64279072	172045949
	4	1109471085	1318378357	353628391	17770595	56310379
	5d	N.D.	N.D.	N.D.	N.D.	N.D.
	6d	6247017	N.D.	35401742	134608436	499303732
1+2e	4	1263268254	1467946423	122464111	45392299	43610053
	5e	7647855	N.D.	28872748	964634	10197042
	6e	21784302	N.D.	53689472	17802789	33024254
	4	1347621460	1166990061	231683367	41470130	54256708
	5e	8642746	N.D.	31211506	5053195	12186663
	6e	27600123	N.D.	61477390	13093086	22590082
	4	749218220	787105102	395020747	40718563	60618920
	5e	3627008	N.D.	55760678	6361402	18086700
	6e	14433977	N.D.	157017607	10680958	30154791
1+2f	4	1144743869	1115568669	622633725	29298295	30377170
	5f	N.D.	N.D.	N.D.	N.D.	N.D.
	6f	1583892	N.D.	217518820	26459590	473073518
	4	905943636	1217656413	98396869	33943300	20218413
	5f	N.D.	N.D.	N.D.	N.D.	N.D.
	6f	3663759	N.D.	27012724	40092569	271527843
	4	1153814036	813348137	880467719	34365774	39255832
	5f	N.D.	N.D.	N.D.	N.D.	N.D.
	6f	4307982	N.D.	187905304	47369923	602913839

## Sheet: Figure S3
	Wild-type EryAT6 without linkers						Wild-type EryAT6 with N-terminal linker						Wild-type EryAT6 with both linkers
Time[ns]	Helix	Sheet	Turn	Coil	Helix310	HelixPi	Helix	Sheet	Turn	Coil	Helix310	HelixPi	Helix	Sheet	Turn	Coil	Helix310	HelixPi
0	43.885	12.23	15.108	28.777	0	0	42.377	14.212	8.786	33.592	1.034	0	41.86	14.419	8.837	33.023	1.86	0
0.1	39.568	14.029	14.748	31.655	0	0	38.76	17.313	13.437	29.457	1.034	0	41.86	15.116	7.674	34.419	0.93	0
0.2	41.007	11.151	17.626	30.216	0	0	41.602	16.537	9.819	30.749	1.292	0	41.163	14.884	8.372	32.558	3.023	0
0.3	38.129	12.23	13.309	33.094	3.237	0	39.018	16.279	12.92	31.783	0	0	39.302	15.814	7.674	35.349	1.86	0
0.4	41.367	12.95	11.871	30.576	3.237	0	36.693	15.504	13.953	32.558	1.292	0	37.907	15.814	11.628	32.791	1.86	0
0.5	42.086	11.871	13.309	29.856	2.878	0	39.276	17.571	12.92	29.199	1.034	0	36.977	16.047	10.465	33.256	3.256	0
0.6	43.885	11.871	14.748	27.698	1.799	0	42.636	16.021	12.661	27.649	1.034	0	43.023	16.279	8.605	31.163	0.93	0
0.7	39.568	12.95	14.029	32.014	1.439	0	41.344	15.762	8.269	33.592	1.034	0	41.628	14.419	9.302	32.558	2.093	0
0.8	41.007	11.871	13.669	32.014	1.439	0	36.434	15.504	12.403	33.333	2.326	0	38.605	16.279	8.837	33.256	3.023	0
0.9	41.367	12.23	13.309	29.856	3.237	0	39.018	15.245	10.853	33.592	1.292	0	40	14.884	9.767	34.419	0.93	0
1	42.086	12.95	13.309	28.777	2.878	0	39.535	16.537	12.403	29.457	2.067	0	38.837	15.581	6.047	38.605	0.93	0
1.1	43.885	10.791	8.993	33.453	2.878	0	40.31	16.021	11.886	30.491	1.292	0	39.767	16.279	11.628	31.163	1.163	0
1.2	45.683	11.871	10.791	29.856	1.799	0	41.085	18.088	9.819	29.974	1.034	0	38.605	16.047	10.698	33.721	0.93	0
1.3	44.964	12.95	9.353	29.856	2.878	0	38.501	17.313	11.886	29.716	2.584	0	40	14.884	11.163	33.953	0	0
1.4	46.403	12.95	6.475	30.935	3.237	0	43.928	18.088	10.594	26.098	1.292	0	36.279	16.047	9.302	33.953	4.419	0
1.5	43.885	12.23	12.23	30.216	1.439	0	40.31	16.537	10.594	30.491	2.067	0	36.279	15.349	12.326	34.884	1.163	0
1.6	44.245	11.151	10.072	30.216	4.317	0	37.726	15.504	12.661	32.817	1.292	0	39.302	16.279	6.977	33.488	3.953	0
1.7	43.885	10.791	9.353	30.576	5.396	0	40.31	16.537	11.37	30.491	1.292	0	40.698	16.977	9.767	32.558	0	0
1.8	44.604	12.23	7.194	30.935	5.036	0	39.535	16.537	12.92	28.941	2.067	0	36.977	15.349	11.628	35.116	0.93	0
1.9	42.086	12.59	11.871	28.777	4.676	0	37.984	17.054	10.853	32.041	2.067	0	39.535	15.349	10.93	33.256	0.93	0
2	44.604	11.511	11.151	29.856	2.878	0	40.052	17.313	8.786	30.491	3.359	0	40.465	16.279	10.233	33.023	0	0
2.1	42.806	12.59	11.871	28.058	4.676	0	37.209	16.279	10.853	32.3	3.359	0	38.837	14.884	8.837	36.512	0.93	0
2.2	41.007	10.432	13.309	32.014	3.237	0	40.31	17.571	9.819	31.266	1.034	0	41.163	16.279	7.907	34.651	0	0
2.3	44.245	11.511	8.993	30.576	4.676	0	40.052	17.571	7.752	32.041	2.584	0	39.535	15.349	9.535	35.581	0	0
2.4	39.209	11.871	14.748	30.576	3.597	0	37.209	16.537	12.92	31.008	2.326	0	41.163	15.349	10.465	33.023	0	0
2.5	46.043	10.791	10.791	27.338	5.036	0	35.917	16.279	9.819	34.625	3.359	0	36.744	16.279	10.465	35.581	0.93	0
2.6	38.849	12.95	19.065	27.338	1.799	0	40.31	16.796	10.594	31.266	1.034	0	37.674	15.814	11.395	33.953	1.163	0
2.7	37.05	12.23	12.23	35.252	3.237	0	40.31	16.796	11.37	27.649	3.876	0	39.07	14.884	10.465	32.791	2.791	0
2.8	42.086	11.511	14.748	28.417	3.237	0	38.501	15.762	11.886	29.199	4.651	0	38.14	14.651	10.465	35.581	1.163	0
2.9	41.727	12.95	10.791	30.935	3.597	0	39.018	15.762	14.729	29.199	1.292	0	39.07	16.047	9.767	33.953	1.163	0
3	39.209	12.23	13.669	31.655	3.237	0	40.052	15.245	12.403	31.008	1.292	0	39.07	15.116	10.465	33.256	2.093	0
3.1	40.647	12.95	13.669	29.856	2.878	0	40.827	15.245	9.302	32.3	2.326	0	38.837	15.814	11.628	31.86	1.86	0
3.2	39.568	12.95	9.353	31.655	6.475	0	40.827	16.021	10.853	31.008	1.292	0	39.535	15.349	10.698	32.326	2.093	0
3.3	39.209	12.23	16.547	30.216	1.799	0	39.018	16.279	13.953	28.424	2.326	0	38.605	15.116	8.837	35.581	1.86	0
3.4	43.885	12.23	7.914	30.576	5.396	0	41.085	16.537	11.886	28.165	2.326	0	40.233	15.814	10.233	31.628	2.093	0
3.5	43.885	12.95	10.791	29.496	2.878	0	38.76	15.762	12.145	32.041	1.292	0	41.395	15.349	8.372	33.721	1.163	0
3.6	41.367	13.309	10.072	32.014	3.237	0	37.468	16.537	11.886	33.075	1.034	0	39.535	15.814	10.698	32.093	1.86	0
3.7	40.647	11.511	10.432	32.374	5.036	0	39.018	14.729	14.987	31.266	0	0	39.07	15.814	8.837	35.116	1.163	0
3.8	43.525	11.511	10.791	32.374	1.799	0	39.793	16.279	13.953	29.974	0	0	39.07	16.279	9.535	34.186	0.93	0
3.9	43.165	12.95	12.23	29.856	1.799	0	39.535	14.987	10.853	31.266	3.359	0	39.535	15.116	7.907	34.186	3.256	0
4	39.928	12.95	12.23	31.655	3.237	0	39.793	14.987	10.853	33.333	1.034	0	39.535	16.279	9.767	32.326	2.093	0
4.1	42.086	12.95	10.791	30.935	3.237	0	38.501	16.537	13.953	29.974	1.034	0	39.302	14.884	8.837	33.953	3.023	0
4.2	42.446	12.59	9.353	30.935	4.676	0	39.018	16.021	9.819	32.558	2.584	0	38.837	14.651	11.628	34.884	0	0
4.3	46.763	12.23	5.036	33.094	2.878	0	36.951	17.054	12.92	30.749	2.326	0	38.837	14.884	12.558	33.721	0	0
4.4	45.324	12.95	7.914	32.014	1.799	0	38.501	16.279	10.853	30.233	4.134	0	40	15.116	9.767	32.093	3.023	0
4.5	42.446	12.59	11.871	29.856	3.237	0	39.535	16.021	14.987	27.132	2.326	0	39.767	16.047	7.442	33.721	3.023	0
4.6	39.209	12.95	13.309	31.655	2.878	0	39.018	16.279	13.953	28.424	2.326	0	40	16.047	10.698	32.093	1.163	0
4.7	41.367	12.95	11.871	30.576	3.237	0	41.085	16.021	11.886	29.716	1.292	0	40.698	14.186	12.326	32.791	0	0
4.8	46.403	12.59	7.194	32.374	1.439	0	33.592	15.762	12.92	33.85	3.876	0	40.233	14.419	11.163	31.395	2.791	0
4.9	45.683	11.871	9.353	29.496	3.597	0	39.276	16.537	14.987	29.199	0	0	34.884	14.884	16.047	33.023	1.163	0
5	42.806	12.95	12.23	30.216	1.799	0	38.501	15.245	10.853	34.367	1.034	0	37.674	16.047	14.186	30	2.093	0
5.1	41.727	11.511	11.511	33.453	1.799	0	39.276	15.504	11.886	30.749	2.584	0	42.791	15.814	10.698	30.698	0	0
5.2	42.446	10.791	11.511	33.453	1.799	0	41.602	16.021	11.886	30.491	0	0	40.465	15.349	11.628	32.558	0	0
5.3	38.129	12.23	13.309	31.655	4.676	0	39.018	17.054	11.37	29.974	2.584	0	42.093	14.419	9.767	31.628	2.093	0
5.4	46.763	12.23	7.554	30.216	3.237	0	39.793	16.537	13.953	28.424	1.292	0	42.558	14.651	10.698	32.093	0	0
5.5	41.727	12.23	6.475	34.892	4.676	0	40.568	16.021	10.853	31.266	1.292	0	40.233	15.116	11.628	31.86	1.163	0
5.6	41.367	12.95	12.95	32.734	0	0	39.276	15.245	12.403	31.783	1.292	0	40.93	15.116	10.698	32.093	1.163	0
5.7	44.245	12.23	11.871	30.216	1.439	0	41.085	16.021	11.886	28.682	2.326	0	39.767	15.116	14.419	29.767	0.93	0
5.8	37.41	12.23	15.108	30.576	4.676	0	39.535	14.729	12.403	33.333	0	0	40.698	16.279	8.837	32.093	2.093	0
5.9	43.165	12.23	11.511	29.856	3.237	0	38.501	15.504	10.853	33.85	1.292	0	41.395	14.651	11.163	30.465	2.326	0
6	41.727	12.23	10.791	32.374	2.878	0	41.085	16.021	11.886	29.974	1.034	0	37.907	15.116	13.256	31.628	2.093	0
6.1	43.165	12.23	12.23	30.576	1.799	0	34.884	15.245	13.437	34.109	2.326	0	39.302	15.116	12.558	29.767	3.256	0
6.2	39.568	11.871	11.511	32.014	5.036	0	37.984	15.762	13.953	29.974	2.326	0	37.209	14.651	12.558	33.721	1.86	0
6.3	38.489	12.95	11.871	33.453	3.237	0	34.109	16.796	14.987	31.525	2.584	0	39.767	15.581	12.558	32.093	0	0
6.4	40.647	11.511	12.59	33.813	1.439	0	37.984	16.537	13.953	29.199	2.326	0	40.93	15.581	11.628	30.93	0.93	0
6.5	46.043	12.23	10.432	29.856	1.439	0	35.142	16.537	14.987	31.008	2.326	0	40.233	15.116	11.395	32.093	1.163	0
6.6	43.525	12.23	14.029	30.216	0	0	37.984	16.796	10.853	32.041	2.326	0	42.093	14.651	10.698	32.558	0	0
6.7	40.288	12.23	8.633	38.849	0	0	37.984	16.279	10.853	32.817	2.067	0	39.767	16.512	7.907	35.814	0	0
6.8	42.806	10.791	9.353	33.453	3.597	0	36.434	15.762	13.953	31.783	2.067	0	40.233	14.884	10.465	34.419	0	0
6.9	41.727	11.871	7.914	33.813	4.676	0	37.984	13.437	13.437	33.85	1.292	0	41.628	14.651	6.977	35.814	0.93	0
7	40.647	12.23	13.309	32.374	1.439	0	35.917	16.537	16.021	30.491	1.034	0	40.93	16.279	5.581	35.116	2.093	0
7.1	43.525	10.791	12.23	31.655	1.799	0	36.176	16.021	11.886	32.558	3.359	0	40.465	15.814	9.767	33.953	0	0
7.2	46.043	12.95	10.791	28.417	1.799	0	38.76	16.796	12.661	29.716	2.067	0	40	15.581	10.233	33.256	0.93	0
7.3	43.165	10.791	9.353	33.453	3.237	0	42.119	16.279	9.819	30.749	1.034	0	41.395	14.884	10.93	32.791	0	0
7.4	46.043	12.95	9.353	29.856	1.799	0	38.243	16.279	9.819	32.041	3.618	0	40.698	15.116	11.395	32.791	0	0
7.5	43.165	10.791	11.511	32.734	1.799	0	41.344	17.054	11.886	28.682	1.034	0	40.465	15.116	11.395	32.093	0.93	0
7.6	41.007	11.151	12.23	32.734	2.878	0	40.31	16.279	10.853	29.199	3.359	0	38.605	15.349	11.628	34.419	0	0
7.7	42.446	11.871	14.388	29.496	1.799	0	38.501	14.729	11.886	34.884	0	0	42.326	15.814	7.442	33.256	1.163	0
7.8	39.928	11.151	13.669	30.576	4.676	0	40.052	15.504	12.145	30.233	2.067	0	40.93	16.744	9.767	32.558	0	0
7.9	37.77	12.95	15.108	32.374	1.799	0	39.535	15.762	9.561	33.075	2.067	0	40.233	16.047	7.442	33.953	2.326	0
8	41.727	12.95	15.108	28.777	1.439	0	37.726	16.279	13.178	30.749	2.067	0	38.14	16.047	11.628	34.186	0	0
8.1	42.446	11.511	13.669	32.374	0	0	40.31	15.762	9.302	31.525	3.101	0	39.302	15.581	9.302	34.186	1.628	0
8.2	38.849	11.151	13.669	33.094	3.237	0	43.928	16.021	8.786	29.974	1.292	0	36.279	15.581	13.488	33.488	1.163	0
8.3	39.568	11.511	10.072	35.612	3.237	0	40.568	16.021	9.819	31.525	2.067	0	38.837	16.977	7.907	34.186	2.093	0
8.4	39.928	12.23	10.791	33.813	3.237	0	38.243	15.762	9.302	33.592	3.101	0	38.605	16.977	8.837	34.419	1.163	0
8.5	41.007	12.23	7.914	33.453	5.396	0	38.76	15.762	14.47	29.974	1.034	0	37.209	16.977	9.767	33.953	2.093	0
8.6	42.446	12.59	12.23	29.496	3.237	0	38.501	16.279	10.853	31.008	3.359	0	39.535	15.814	9.767	33.721	1.163	0
8.7	46.403	10.072	9.353	31.295	2.878	0	40.31	15.245	14.987	29.457	0	0	37.907	16.744	9.767	33.488	2.093	0
8.8	41.007	12.23	13.669	31.295	1.799	0	40.827	16.021	9.302	31.783	2.067	0	37.674	15.814	13.488	33.023	0	0
8.9	41.007	10.072	10.791	33.094	5.036	0	39.018	16.279	14.729	28.941	1.034	0	38.14	16.744	11.628	31.628	1.86	0
9	37.41	12.23	12.23	34.532	3.597	0	40.31	15.762	8.527	32.041	3.359	0	37.442	15.581	8.837	35.116	3.023	0
9.1	43.885	11.511	11.871	30.935	1.799	0	42.377	15.504	12.661	28.424	1.034	0	39.535	17.209	10.233	30.698	2.326	0
9.2	42.446	12.23	13.669	29.856	1.799	0	39.018	15.245	11.886	31.525	2.326	0	39.767	16.279	7.442	33.256	3.256	0
9.3	39.928	12.95	12.23	31.655	3.237	0	42.377	14.212	12.145	31.266	0	0	37.442	15.116	8.837	35.349	3.256	0
9.4	42.086	12.59	9.353	30.935	5.036	0	41.86	16.021	7.752	29.716	4.651	0	38.837	15.814	11.628	32.791	0.93	0
9.5	42.086	12.59	10.791	32.734	1.799	0	44.444	16.537	7.752	29.974	1.292	0	38.14	16.977	9.767	32.326	2.791	0
9.6	42.086	12.23	9.353	32.734	3.597	0	42.636	15.762	5.685	33.592	2.326	0	40	15.814	8.837	32.558	2.791	0
9.7	41.007	11.871	17.626	29.496	0	0	43.411	15.245	9.561	29.457	2.326	0	39.07	17.209	11.628	31.163	0.93	0
9.8	47.482	10.791	8.993	29.496	3.237	0	40.31	16.537	11.628	29.457	2.067	0	40.233	14.419	10.698	32.791	1.86	0
9.9	41.367	14.029	12.23	30.935	1.439	0	40.568	16.021	10.336	29.716	3.359	0	40	16.279	10.233	33.488	0	0
10	37.77	12.23	8.633	38.489	2.878	0	43.411	16.537	5.685	31.008	3.359	0	40	15.349	9.767	32.791	2.093	0
10.1	41.007	12.23	10.432	33.094	3.237	0	39.018	16.537	8.786	32.041	3.618	0	39.07	15.581	12.326	32.093	0.93	0
10.2	37.77	12.23	14.748	31.295	3.957	0	37.726	14.987	11.886	33.075	2.326	0	38.837	16.744	8.372	33.953	2.093	0
10.3	43.885	12.23	11.871	30.576	1.439	0	39.276	15.504	12.92	29.974	2.326	0	39.535	16.512	8.837	32.093	3.023	0
10.4	41.367	12.59	13.309	29.496	3.237	0	38.76	15.762	11.37	31.783	2.326	0	42.791	15.116	6.047	35.116	0.93	0
10.5	44.245	11.871	10.432	32.014	1.439	0	38.501	14.729	12.403	32.3	2.067	0	39.767	16.744	10.233	31.395	1.86	0
10.6	43.525	11.151	9.353	33.094	2.878	0	40.827	14.729	9.302	33.075	2.067	0	40.698	14.651	9.302	35.349	0	0
10.7	40.647	11.511	14.748	31.655	1.439	0	40.568	16.537	8.786	31.783	2.326	0	40.93	15.581	6.977	34.651	1.86	0
10.8	40.288	11.511	11.871	34.532	1.799	0	42.377	16.537	10.853	29.199	1.034	0	40.233	16.047	9.535	33.023	1.163	0
10.9	44.245	11.151	8.993	34.173	1.439	0	35.917	16.021	12.92	34.109	1.034	0	40.698	16.047	10.465	31.86	0.93	0
11	43.525	11.511	8.993	34.532	1.439	0	43.669	15.762	7.752	30.491	2.326	0	39.07	14.884	10.698	33.488	1.86	0
11.1	42.086	11.511	8.273	34.892	3.237	0	40.827	16.021	10.336	30.491	2.326	0	38.14	16.512	11.395	33.953	0	0
11.2	44.604	12.23	8.993	32.734	1.439	0	42.377	16.796	10.336	29.199	1.292	0	40.233	15.814	9.302	33.721	0.93	0
11.3	40.647	10.791	10.791	35.971	1.799	0	41.344	17.054	8.269	32.3	1.034	0	40.233	15.581	8.372	33.721	2.093	0
11.4	41.007	11.871	11.151	35.971	0	0	42.119	16.021	7.752	30.491	3.618	0	40.465	16.512	8.837	34.186	0	0
11.5	42.446	12.23	10.432	31.655	3.237	0	37.726	15.762	11.628	33.592	1.292	0	40.698	14.884	9.535	34.884	0	0
11.6	38.129	12.59	9.353	36.691	3.237	0	40.31	16.279	8.786	32.558	2.067	0	40.465	15.349	8.605	33.488	2.093	0
11.7	43.525	12.23	10.432	30.935	2.878	0	40.827	16.021	11.37	30.491	1.292	0	39.767	16.512	10.698	32.093	0.93	0
11.8	43.885	12.95	5.036	34.532	3.597	0	42.636	16.279	9.819	29.199	2.067	0	39.302	15.116	8.837	34.651	2.093	0
11.9	44.604	12.95	10.432	30.576	1.439	0	36.951	15.504	12.403	32.817	2.326	0	40.233	15.581	11.86	32.326	0	0
12	44.245	11.151	7.914	33.813	2.878	0	41.86	16.021	9.819	32.3	0	0	38.14	15.814	10.233	34.884	0.93	0
12.1	39.209	12.23	12.59	33.094	2.878	0	39.276	16.279	11.886	31.266	1.292	0	39.767	16.279	8.837	34.186	0.93	0
12.2	41.367	10.432	11.151	34.173	2.878	0	39.018	16.279	9.819	32.558	2.326	0	39.535	16.279	6.977	36.279	0.93	0
12.3	39.928	12.95	12.23	33.453	1.439	0	42.119	15.504	7.752	33.333	1.292	0	42.326	14.884	8.372	34.419	0	0
12.4	40.647	11.871	10.432	33.453	3.597	0	43.152	16.796	8.786	29.974	1.292	0	40.93	15.116	10.698	32.326	0.93	0
12.5	39.928	12.95	11.871	32.014	3.237	0	38.501	16.021	10.853	32.041	2.584	0	40.233	15.581	9.767	34.419	0	0
12.6	38.849	13.309	5.755	35.612	6.475	0	38.501	15.762	11.886	31.266	2.584	0	40.233	15.116	10.233	34.419	0	0
12.7	41.727	12.95	13.669	31.655	0	0	39.018	15.762	15.762	28.165	1.292	0	41.86	14.186	8.837	35.116	0	0
12.8	38.129	12.95	9.353	34.892	4.676	0	37.468	16.279	13.695	31.525	1.034	0	38.837	15.581	10.698	34.884	0	0
12.9	40.647	12.59	7.914	35.252	3.597	0	38.501	13.695	7.235	35.401	5.168	0	36.279	14.884	12.558	34.419	1.86	0
13	40.647	12.95	10.791	34.173	1.439	0	38.243	14.212	13.437	32.817	1.292	0	35.581	15.116	8.605	37.674	3.023	0
13.1	37.77	12.95	15.108	31.295	2.878	0	41.602	16.537	7.752	31.525	2.584	0	40	15.814	8.837	34.419	0.93	0
13.2	40.647	12.95	10.791	30.935	4.676	0	36.951	14.212	13.953	32.558	2.326	0	40	16.047	9.767	34.186	0	0
13.3	41.727	12.95	9.353	35.971	0	0	37.984	16.537	9.819	33.592	2.067	0	38.837	15.581	8.837	35.814	0.93	0
13.4	39.928	11.511	12.23	33.094	3.237	0	38.501	16.279	12.92	29.716	2.584	0	39.767	16.977	7.907	35.349	0	0
13.5	41.367	11.151	12.23	31.655	3.597	0	40.052	15.762	12.661	30.491	1.034	0	41.163	16.512	9.767	32.558	0	0
13.6	39.928	12.95	13.669	29.856	3.597	0	37.209	15.504	13.953	31.008	2.326	0	38.837	15.581	10.233	34.419	0.93	0
13.7	38.849	12.95	15.108	31.655	1.439	0	39.535	15.504	9.044	33.85	2.067	0	39.767	16.047	9.535	33.721	0.93	0
13.8	41.367	12.59	13.309	31.295	1.439	0	38.76	15.245	11.886	31.525	2.584	0	42.558	16.512	4.419	35.349	1.163	0
13.9	41.727	10.432	13.669	32.734	1.439	0	37.209	15.504	11.37	33.592	2.326	0	39.302	15.581	12.791	30.233	2.093	0
14	40.647	12.23	15.108	32.014	0	0	39.276	15.762	11.628	31.266	2.067	0	39.535	16.977	10.233	32.326	0.93	0
14.1	39.209	12.23	13.669	33.094	1.799	0	34.884	15.762	16.796	31.525	1.034	0	38.837	16.744	8.14	34.651	1.628	0
14.2	44.245	11.871	13.669	30.216	0	0	37.984	16.021	11.886	31.783	2.326	0	42.326	15.581	6.977	35.116	0	0
14.3	41.007	11.871	18.705	28.417	0	0	39.535	14.987	12.92	31.266	1.292	0	39.302	15.581	7.674	34.186	3.256	0
14.4	42.086	12.95	12.23	31.295	1.439	0	40.31	15.504	6.718	35.142	2.326	0	38.372	16.279	9.535	33.488	2.326	0
14.5	40.288	12.59	13.669	29.856	3.597	0	37.726	15.762	10.853	33.333	2.326	0	40.93	15.814	9.07	34.186	0	0
14.6	36.691	12.23	15.108	32.014	3.957	0	38.501	16.021	14.729	28.424	2.326	0	40.465	15.581	9.535	33.256	1.163	0
14.7	39.209	13.309	12.95	31.295	3.237	0	41.085	16.796	9.302	29.199	3.618	0	39.767	16.512	8.837	34.884	0	0
14.8	40.647	11.511	14.748	31.655	1.439	0	37.726	14.47	12.92	32.558	2.326	0	38.14	16.512	10.465	32.093	2.791	0
14.9	39.928	12.95	13.669	30.216	3.237	0	39.276	14.212	8.269	35.917	2.326	0	42.093	16.279	6.977	34.651	0	0
15	38.129	11.871	17.986	30.576	1.439	0	39.793	15.762	7.752	33.592	3.101	0	37.674	15.814	7.907	37.442	1.163	0
15.1	37.77	12.23	12.23	33.094	4.676	0	38.76	14.729	13.953	31.266	1.292	0	38.837	15.581	10.698	33.953	0.93	0
15.2	43.885	11.511	8.633	34.532	1.439	0	38.76	16.796	12.92	29.199	2.326	0	40.465	15.116	8.605	35.814	0	0
15.3	42.446	11.511	12.59	31.655	1.799	0	36.951	16.537	13.695	29.457	3.359	0	41.628	15.814	5.349	35.349	1.86	0
15.4	36.691	13.669	17.986	30.216	1.439	0	40.31	16.021	9.819	32.558	1.292	0	39.535	16.977	10.93	31.395	1.163	0
15.5	39.568	13.669	13.669	29.496	3.597	0	35.142	16.796	12.92	32.817	2.326	0	38.837	16.047	7.907	35.581	1.628	0
15.6	43.885	14.029	9.353	31.295	1.439	0	39.535	16.796	9.819	31.525	2.326	0	39.535	15.581	7.907	34.186	2.791	0
15.7	44.245	12.59	10.791	30.576	1.799	0	39.018	16.537	11.886	30.233	2.326	0	35.116	17.209	7.442	37.442	2.791	0
15.8	40.288	12.95	13.669	29.856	3.237	0	37.468	15.245	12.403	32.558	2.326	0	39.302	16.512	8.605	33.953	1.628	0
15.9	40.288	11.871	10.791	32.374	4.676	0	37.984	15.504	11.886	33.333	1.292	0	42.093	14.884	9.07	33.023	0.93	0
16	39.568	12.95	15.108	30.576	1.799	0	37.468	15.245	11.886	32.041	3.359	0	39.535	16.512	11.163	32.791	0	0
16.1	43.165	12.95	7.914	33.094	2.878	0	38.501	16.021	11.886	32.3	1.292	0	39.767	14.419	10.93	34.884	0	0
16.2	41.007	12.23	13.669	31.295	1.799	0	37.984	14.987	13.953	30.749	2.326	0	42.791	15.581	7.674	33.953	0	0
16.3	45.683	12.95	9.353	30.576	1.439	0	35.659	15.245	14.987	30.749	3.359	0	38.837	15.349	10.233	31.86	3.721	0
16.4	36.331	11.511	12.95	36.331	2.878	0	40.568	14.729	8.786	33.85	2.067	0	39.07	15.581	9.767	33.953	1.628	0
16.5	35.252	12.23	12.95	34.532	5.036	0	37.468	14.47	14.987	32.041	1.034	0	37.907	16.047	10.233	33.488	2.326	0
16.6	38.849	14.029	13.669	30.576	2.878	0	37.209	15.245	11.886	33.333	2.326	0	39.302	15.581	9.302	34.651	1.163	0
16.7	41.007	12.95	10.791	32.014	3.237	0	37.984	16.279	8.527	32.558	4.651	0	38.605	16.977	11.163	31.86	1.395	0
16.8	37.77	14.388	14.748	27.338	5.755	0	37.209	16.537	10.594	32.3	3.359	0	39.302	15.581	11.395	32.558	1.163	0
16.9	41.727	12.59	12.23	30.216	3.237	0	38.76	16.279	10.594	29.974	4.393	0	40	16.047	9.302	34.651	0	0
17	41.007	12.23	15.108	29.856	1.799	0	40.827	16.796	12.92	28.424	1.034	0	36.977	15.581	9.302	33.488	4.651	0
17.1	37.05	10.432	15.827	33.453	3.237	0	36.693	15.762	9.819	34.625	3.101	0	40.93	16.512	6.977	35.581	0	0
17.2	41.007	11.151	11.511	34.892	1.439	0	37.726	15.245	9.819	35.917	1.292	0	36.512	16.977	12.093	32.326	2.093	0
17.3	41.007	10.791	12.95	33.813	1.439	0	42.119	16.021	10.594	28.941	2.326	0	38.14	17.442	9.302	34.186	0.93	0
17.4	37.41	11.871	14.388	31.655	4.676	0	36.951	15.762	14.987	31.008	1.292	0	35.581	16.279	15.814	31.163	1.163	0
17.5	37.77	11.511	11.511	34.173	5.036	0	39.535	16.796	10.336	29.716	3.618	0	36.744	16.512	11.628	35.116	0	0
17.6	39.568	10.791	11.511	34.532	3.597	0	37.468	14.987	11.111	34.367	2.067	0	38.372	16.047	12.558	32.093	0.93	0
17.7	38.849	11.871	11.511	33.094	4.676	0	40.568	14.729	9.819	32.558	2.326	0	40.698	15.581	10.698	33.023	0	0
17.8	40.288	11.871	11.511	34.892	1.439	0	38.76	15.504	7.752	34.625	3.359	0	35.349	16.977	9.535	36.279	1.86	0
17.9	46.043	13.669	6.475	33.813	0	0	41.344	15.504	8.269	32.558	2.326	0	38.14	16.744	9.302	34.884	0.93	0
18	46.763	12.95	12.23	28.058	0	0	39.018	16.021	10.853	31.008	3.101	0	39.767	15.349	9.767	33.953	1.163	0
18.1	39.928	11.151	9.353	35.252	4.317	0	37.984	15.504	8.786	33.075	4.651	0	38.837	16.512	10.233	34.419	0	0
18.2	41.727	11.511	7.914	35.971	2.878	0	36.951	17.313	12.92	30.491	2.326	0	40.233	16.512	8.372	34.884	0	0
18.3	37.77	11.511	13.669	33.813	3.237	0	40.568	16.021	11.886	29.457	2.067	0	39.535	16.977	10.93	32.558	0	0
18.4	41.367	9.712	10.072	35.612	3.237	0	38.76	16.021	11.886	30.749	2.584	0	38.14	15.116	12.791	33.953	0	0
18.5	42.446	12.59	10.072	33.094	1.799	0	37.468	16.796	12.661	28.424	4.651	0	37.907	16.744	12.791	30.93	1.628	0
18.6	40.647	10.432	15.827	31.655	1.439	0	36.951	14.987	12.92	33.075	2.067	0	39.302	16.977	9.302	33.256	1.163	0
18.7	37.05	11.871	12.95	34.892	3.237	0	36.693	17.313	12.661	29.974	3.359	0	37.674	16.512	10.465	33.023	2.326	0
18.8	39.568	9.712	14.388	33.453	2.878	0	39.793	16.279	11.628	29.199	3.101	0	37.907	16.977	9.302	33.721	2.093	0
18.9	40.647	11.871	14.029	33.453	0	0	38.501	14.729	8.786	34.625	3.359	0	40.698	16.744	11.86	30.698	0	0
19	41.367	11.871	8.633	33.813	4.317	0	38.501	16.537	8.786	33.592	2.584	0	35.116	16.512	14.419	33.953	0	0
19.1	42.806	11.151	12.59	32.014	1.439	0	38.76	14.729	12.92	31.266	2.326	0	38.372	16.047	12.093	33.488	0	0
19.2	41.007	11.871	14.029	31.295	1.799	0	37.984	14.729	10.853	34.367	2.067	0	40	16.279	8.837	33.953	0.93	0
19.3	36.691	9.712	14.388	34.892	4.317	0	37.468	14.987	11.886	33.333	2.326	0	38.605	16.512	10.698	32.093	2.093	0
19.4	38.849	11.871	11.511	33.453	4.317	0	37.984	16.796	7.752	34.367	3.101	0	39.07	16.744	9.302	33.953	0.93	0
19.5	39.568	11.871	15.108	33.453	0	0	40.827	16.279	6.718	32.817	3.359	0	38.372	16.977	9.535	33.721	1.395	0
19.6	44.604	14.388	10.791	28.417	1.799	0	37.726	16.796	11.886	30.491	3.101	0	37.442	15.349	9.535	36.512	1.163	0
19.7	41.367	12.23	12.59	32.014	1.799	0	40.827	15.762	9.819	32.3	1.292	0	36.744	16.744	11.163	35.349	0	0
19.8	39.928	12.95	7.914	36.331	2.878	0	35.659	16.279	17.054	29.974	1.034	0	38.372	16.279	8.605	36.744	0	0
19.9	40.647	11.871	14.388	31.655	1.439	0	37.468	16.537	9.819	32.817	3.359	0	36.977	16.744	11.628	33.721	0.93	0
20	41.727	14.029	13.669	30.576	0	0	37.726	17.054	10.853	32.3	2.067	0	37.674	16.512	10.465	33.256	2.093	0
20.1													40.233	15.581	10.465	33.721	0	0
20.2													39.535	15.349	10.233	33.721	1.163	0
20.3													37.907	15.814	9.767	34.651	1.86	0
20.4													39.767	15.349	7.907	35.814	1.163	0
20.5													38.372	15.116	10.698	35.814	0	0
20.6													38.837	14.651	10.233	36.279	0	0
20.7													42.326	15.581	9.767	32.326	0	0
20.8													42.093	15.116	7.907	33.953	0.93	0
20.9													38.605	14.419	9.302	36.512	1.163	0
21													35.581	15.814	13.256	32.326	3.023	0
21.1													37.442	15.581	9.302	36.512	1.163	0
21.2													40.233	14.884	10.233	34.651	0	0
21.3													38.14	16.047	11.628	34.186	0	0
21.4													39.535	16.512	7.442	35.581	0.93	0
21.5													38.837	15.349	8.837	35.116	1.86	0
21.6													37.674	15.581	11.628	35.116	0	0
21.7													40.698	15.349	7.674	35.116	1.163	0
21.8													40.93	15.581	8.837	33.488	1.163	0
21.9													39.535	16.977	9.07	31.395	3.023	0
22													39.302	16.279	9.767	34.651	0	0
22.1													40.93	16.047	10.93	31.163	0.93	0
22.2													39.535	15.814	10.233	33.256	1.163	0
22.3													42.093	15.349	10.698	31.86	0	0
22.4													41.163	15.349	6.977	36.512	0	0
22.5													39.767	15.814	9.302	34.186	0.93	0
22.6													39.535	16.512	10	33.023	0.93	0
22.7													40	16.744	8.372	32.093	2.791	0
22.8													40.233	15.814	7.442	33.488	3.023	0
22.9													39.07	16.512	10	31.86	2.558	0
23													40.93	16.279	11.86	30.93	0	0
23.1													40.465	15.349	10	32.326	1.86	0
23.2													40.465	16.977	8.837	33.721	0	0
23.3													38.372	15.814	9.302	35.581	0.93	0
23.4													40.698	16.512	7.442	33.256	2.093	0
23.5													36.744	15.581	8.837	36.744	2.093	0
23.6													40	15.814	9.07	35.116	0	0
23.7													42.093	15.349	9.535	31.163	1.86	0
23.8													39.535	16.279	9.767	32.326	2.093	0
23.9													40.93	16.977	8.605	32.558	0.93	0
24													38.14	16.512	10.465	33.023	1.86	0
24.1													39.302	15.814	10.698	33.256	0.93	0
24.2													41.628	14.651	8.837	33.953	0.93	0
24.3													40.233	15.349	9.767	34.651	0	0
24.4													39.767	16.047	10.698	31.86	1.628	0
24.5													39.07	16.279	11.628	33.023	0	0
24.6													35.814	14.884	11.628	36.047	1.628	0
24.7													38.14	16.279	8.837	34.884	1.86	0
24.8													39.535	16.047	10.465	32.791	1.163	0
24.9													36.279	14.884	10.465	37.209	1.163	0
25													41.395	16.047	7.442	34.186	0.93	0
25.1													40	14.651	8.372	36.047	0.93	0
25.2													34.884	16.279	12.326	34.186	2.326	0
25.3													40.233	14.651	7.442	35.581	2.093	0
25.4													40.93	16.047	7.907	34.186	0.93	0
25.5													40.93	15.349	8.837	33.953	0.93	0
25.6													38.14	16.279	10.698	34.884	0	0
25.7													39.07	16.047	12.093	32.791	0	0
25.8													40.698	15.349	8.372	34.651	0.93	0
25.9													39.767	14.651	11.628	33.953	0	0
26													41.86	15.349	7.907	33.953	0.93	0
26.1													38.372	16.047	9.535	35.116	0.93	0
26.2													37.442	16.744	10.233	32.326	3.256	0
26.3													39.07	15.349	11.628	33.953	0	0
26.4													42.326	16.744	8.605	31.395	0.93	0
26.5													42.326	16.279	6.512	34.884	0	0
26.6													39.767	15.349	9.767	35.116	0	0
26.7													37.907	15.581	9.535	35.814	1.163	0
26.8													41.395	16.279	10.698	30.698	0.93	0
26.9													38.372	16.279	9.535	33.721	2.093	0
27													40.93	17.442	11.163	30.465	0	0
27.1													42.558	16.279	10.698	30.465	0	0
27.2													39.302	16.744	9.302	33.721	0.93	0
27.3													40.233	16.744	8.372	32.558	2.093	0
27.4													40.93	16.977	8.372	32.791	0.93	0
27.5													41.86	15.116	10.233	32.791	0	0
27.6													42.326	15.349	9.767	32.558	0	0
27.7													39.07	16.512	15.349	29.07	0	0
27.8													42.791	16.047	8.837	32.326	0	0
27.9													42.093	16.279	9.535	32.093	0	0
28													39.535	16.279	9.767	34.419	0	0
28.1													38.605	16.279	11.163	33.023	0.93	0
28.2													42.093	16.047	7.907	33.023	0.93	0
28.3													39.07	16.047	7.907	35.814	1.163	0
28.4													39.535	16.279	8.837	35.349	0	0
28.5													37.907	15.116	8.837	35.349	2.791	0
28.6													38.605	15.349	11.395	32.791	1.86	0
28.7													40.465	16.047	7.907	35.581	0	0
28.8													40.698	15.814	10.233	32.326	0.93	0
28.9													37.907	16.512	12.558	31.86	1.163	0
29													40	15.581	8.837	34.651	0.93	0
29.1													41.163	16.279	8.837	32.791	0.93	0
29.2													38.372	17.209	10.233	31.395	2.791	0
29.3													40.93	16.047	10	32.093	0.93	0
29.4													40.93	16.512	9.767	32.791	0	0
29.5													42.093	15.349	9.767	32.791	0	0
29.6													40.465	16.279	10.465	31.86	0.93	0
29.7													42.558	16.977	10.233	30.233	0	0
29.8													40.93	16.047	11.86	31.163	0	0
29.9													41.86	16.279	8.605	31.163	2.093	0
30													40.233	15.581	7.209	33.023	3.953	0
30.1													40	15.581	9.767	34.651	0	0
30.2													40.698	15.581	7.209	33.721	2.791	0
30.3													39.535	16.279	10.93	30.465	2.791	0
30.4													39.535	15.814	7.907	35.581	1.163	0
30.5													42.093	15.349	9.767	31.86	0.93	0
30.6													39.535	16.512	13.953	29.07	0.93	0
30.7													39.767	15.116	9.767	35.349	0	0
30.8													39.07	16.744	11.86	32.326	0	0
30.9													38.605	15.116	11.163	34.186	0.93	0
31													39.07	16.744	13.721	28.605	1.86	0
31.1													41.395	15.581	9.535	33.488	0	0
31.2													41.628	16.279	10.93	31.163	0	0
31.3													40	15.581	10.465	33.023	0.93	0
31.4													38.837	16.512	8.837	33.953	1.86	0
31.5													38.837	16.512	7.674	33.953	3.023	0
31.6													42.093	15.116	11.395	30.465	0.93	0
31.7													41.628	16.512	7.442	31.628	2.791	0
31.8													40	16.744	10.93	30.233	2.093	0
31.9													42.558	16.512	9.767	30.233	0.93	0
32													39.767	15.116	9.535	34.651	0.93	0
32.1													39.767	15.349	9.767	33.953	1.163	0
32.2													39.535	15.581	11.86	32.093	0.93	0
32.3													39.767	16.744	10.233	31.163	2.093	0
32.4													41.395	16.744	10	30.93	0.93	0
32.5													42.093	16.744	8.372	31.86	0.93	0
32.6													40.93	15.581	8.837	34.651	0	0
32.7													40.465	16.047	10.93	32.558	0	0
32.8													41.163	15.349	8.605	34.884	0	0
32.9													41.628	17.442	10.93	30	0	0
33													42.093	16.512	11.395	30	0	0
33.1													39.302	16.512	7.907	33.256	3.023	0
33.2													40.698	16.047	10.93	31.395	0.93	0
33.3													41.628	17.442	8.372	31.628	0.93	0
33.4													35.814	15.116	10.233	35.349	3.488	0
33.5													41.628	16.744	9.302	31.395	0.93	0
33.6													40.93	16.744	10.698	30.698	0.93	0
33.7													41.628	16.744	11.163	29.535	0.93	0
33.8													41.163	16.279	10.465	32.093	0	0
33.9													41.86	16.512	12.326	29.302	0	0
34													36.977	16.279	11.628	33.023	2.093	0
34.1													39.767	16.512	15.349	28.372	0	0
34.2													40.93	15.581	9.302	34.186	0	0
34.3													39.07	16.744	8.837	34.419	0.93	0
34.4													41.163	16.512	9.767	32.558	0	0
34.5													40.93	16.047	11.628	31.395	0	0
34.6													41.163	16.279	10.698	30.93	0.93	0
34.7													37.674	16.977	12.558	32.791	0	0
34.8													40.465	16.279	10.698	32.558	0	0
34.9													36.047	16.977	13.488	33.488	0	0
35													39.07	15.116	8.837	35.116	1.86	0
35.1													40	15.814	13.023	31.163	0	0
35.2													40	15.349	11.628	32.093	0.93	0
35.3													41.163	15.581	9.767	32.326	1.163	0
35.4													40.698	15.581	14.419	29.302	0	0
35.5													41.86	15.581	10.698	31.86	0	0
35.6													38.605	14.651	12.558	32.093	2.093	0
35.7													40.93	16.047	10.698	32.326	0	0
35.8													41.86	16.744	12.791	28.605	0	0
35.9													40.698	16.047	11.163	30.93	1.163	0
36													41.163	16.744	10	32.093	0	0
36.1													38.837	16.047	10.233	33.023	1.86	0
36.2													39.535	16.279	10.698	33.488	0	0
36.3													41.395	16.744	9.767	32.093	0	0
36.4													41.86	16.047	8.372	33.721	0	0
36.5													42.093	14.884	8.372	34.651	0	0
36.6													37.907	16.977	12.558	30.465	2.093	0
36.7													41.628	17.209	9.302	30	1.86	0
36.8													42.093	16.279	7.907	33.721	0	0
36.9													42.326	15.349	8.14	31.163	3.023	0
37													39.767	15.349	14.419	30.465	0	0
37.1													43.256	16.047	11.163	29.535	0	0
37.2													42.093	15.116	9.535	33.256	0	0
37.3													41.628	16.047	10.93	31.395	0	0
37.4													41.163	15.814	10.233	32.791	0	0
37.5													40.233	15.581	11.628	31.628	0.93	0
37.6													42.558	16.512	8.837	32.093	0	0
37.7													40	15.116	13.721	31.163	0	0
37.8													42.093	15.116	8.372	33.488	0.93	0
37.9													43.256	16.047	9.767	30	0.93	0
38													42.791	16.512	11.163	29.535	0	0
38.1													43.953	15.349	10.233	30.465	0	0
38.2													42.791	15.814	12.558	28.837	0	0
38.3													42.093	15.581	9.302	30	3.023	0
38.4													41.86	15.349	8.837	33.023	0.93	0
38.5													43.721	16.047	7.209	31.86	1.163	0
38.6													41.628	15.814	9.07	32.558	0.93	0
38.7													41.163	15.116	10.698	31.86	1.163	0
38.8													42.558	15.349	11.628	29.535	0.93	0
38.9													44.419	16.279	7.442	30.698	1.163	0
39													38.837	15.116	11.86	31.395	2.791	0
39.1													42.326	15.349	12.791	29.535	0	0
39.2													42.326	15.581	8.837	33.256	0	0
39.3													40.698	15.814	11.86	31.628	0	0
39.4													42.558	15.814	10.233	30.465	0.93	0
39.5													43.023	16.512	7.442	32.093	0.93	0
39.6													43.023	15.116	8.837	31.86	1.163	0
39.7													41.628	16.047	11.86	30.465	0	0
39.8													42.558	16.744	11.163	28.605	0.93	0
39.9													42.093	16.512	11.163	30.233	0	0
40													42.326	15.814	11.163	29.767	0.93	0
40.1													44.186	15.814	9.767	30.233	0	0
40.2													42.791	15.349	9.767	30	2.093	0
40.3													40.233	15.581	12.093	32.093	0	0
40.4													41.86	15.814	9.302	32.093	0.93	0
40.5													40	16.512	10.698	31.86	0.93	0
40.6													42.093	16.047	11.628	30.233	0	0
40.7													41.628	15.581	8.837	33.953	0	0
40.8													44.186	16.512	11.86	27.442	0	0
40.9													41.86	16.047	13.953	28.14	0	0
41													41.86	16.512	10.465	30	1.163	0
41.1													40.465	16.977	11.163	29.535	1.86	0
41.2													43.953	15.814	10.233	30	0	0
41.3													43.488	16.047	10.233	29.302	0.93	0
41.4													42.558	17.209	9.302	30	0.93	0
41.5													41.163	15.814	10.93	31.163	0.93	0
41.6													42.791	15.814	10	29.535	1.86	0
41.7													44.419	15.116	9.767	30.698	0	0
41.8													42.093	14.651	10.93	32.326	0	0
41.9													40.93	16.047	12.093	30.93	0	0
42													44.884	14.884	8.372	30.698	1.163	0
42.1													42.093	15.581	10.233	31.163	0.93	0
42.2													43.488	16.047	9.302	30.233	0.93	0
42.3													41.163	16.744	8.372	33.721	0	0
42.4													43.953	15.581	10.233	30.233	0	0
42.5													43.488	15.116	8.372	33.023	0	0
42.6													41.628	16.279	8.372	32.791	0.93	0
42.7													40.698	16.279	10	32.093	0.93	0
42.8													41.86	14.651	9.302	32.093	2.093	0
42.9													41.395	16.977	12.326	28.372	0.93	0
43													45.116	16.279	10.93	27.674	0	0
43.1													40.698	16.512	9.767	31.395	1.628	0
43.2													43.488	17.442	12.093	26.977	0	0
43.3													43.488	16.512	8.837	31.163	0	0
43.4													41.163	15.581	12.558	28.837	1.86	0
43.5													42.326	16.047	10.698	30.93	0	0
43.6													41.628	16.512	12.326	29.535	0	0
43.7													41.628	14.884	8.372	34.186	0.93	0
43.8													43.256	16.977	8.372	31.395	0	0
43.9													41.163	16.744	11.163	30.93	0	0
44													43.023	15.581	9.535	30.93	0.93	0
44.1													44.419	15.581	9.767	30.233	0	0
44.2													41.395	15.581	9.767	32.326	0.93	0
44.3													43.256	15.349	9.767	29.302	2.326	0
44.4													43.721	15.116	6.047	34.186	0.93	0
44.5													44.884	15.581	7.674	30.93	0.93	0
44.6													42.093	15.814	7.209	32.791	2.093	0
44.7													41.86	15.581	7.442	34.186	0.93	0
44.8													44.186	14.884	8.372	32.558	0	0
44.9													42.093	16.512	11.628	29.767	0	0
45													43.953	15.116	9.302	31.628	0	0
45.1													43.721	16.279	10.465	27.674	1.86	0
45.2													41.628	16.279	7.674	33.256	1.163	0
45.3													39.535	15.116	10.698	32.558	2.093	0
45.4													40.233	14.651	11.628	31.628	1.86	0
45.5													43.953	16.279	9.535	28.372	1.86	0
45.6													43.488	16.279	8.605	30.698	0.93	0
45.7													44.419	16.279	6.744	31.628	0.93	0
45.8													41.395	16.279	11.395	30	0.93	0
45.9													43.953	15.581	8.372	30.93	1.163	0
46													43.721	15.349	9.302	31.628	0	0
46.1													42.791	16.977	8.14	31.163	0.93	0
46.2													41.628	15.116	10.465	30.698	2.093	0
46.3													39.767	16.512	13.721	28.14	1.86	0
46.4													41.395	17.209	9.302	31.163	0.93	0
46.5													40.698	14.884	11.163	30.698	2.558	0
46.6													43.488	16.279	8.605	30.465	1.163	0
46.7													43.721	15.814	11.163	28.372	0.93	0
46.8													41.86	15.581	9.535	30.233	2.791	0
46.9													43.256	14.651	13.256	28.837	0	0
47													44.186	15.349	10.465	30	0	0
47.1													44.186	15.349	8.837	31.628	0	0
47.2													43.721	15.814	8.372	32.093	0	0
47.3													42.093	15.349	10.698	31.86	0	0
47.4													44.651	15.814	9.302	30.233	0	0
47.5													40.465	15.581	8.837	33.023	2.093	0
47.6													40.233	15.116	11.628	32.093	0.93	0
47.7													38.372	16.047	10.698	33.953	0.93	0
47.8													41.628	15.349	9.767	32.093	1.163	0
47.9													38.837	16.512	10.465	32.326	1.86	0
48													42.093	16.279	8.605	33.023	0	0
48.1													40.698	16.279	9.767	31.163	2.093	0
48.2													39.07	16.512	13.256	31.163	0	0
48.3													41.163	16.047	8.837	33.953	0	0
48.4													42.791	15.814	6.512	33.953	0.93	0
48.5													41.628	15.814	8.837	30.93	2.791	0
48.6													40.465	15.581	10	33.023	0.93	0
48.7													41.395	16.279	9.535	32.791	0	0
48.8													43.721	16.279	8.837	30.233	0.93	0
48.9													39.767	15.581	11.628	33.023	0	0
49													44.186	15.116	7.907	31.86	0.93	0
49.1													40.698	16.512	9.767	32.093	0.93	0
49.2													41.86	15.814	11.395	30	0.93	0
49.3													42.558	16.512	9.535	30.465	0.93	0
49.4													46.512	16.512	8.605	27.442	0.93	0
49.5													43.488	16.744	9.302	30.465	0	0
49.6													44.186	16.047	6.977	31.86	0.93	0
49.7													45.349	16.279	8.837	29.535	0	0
49.8													43.256	16.279	9.302	30.233	0.93	0
49.9													42.326	15.814	11.163	30.698	0	0
50													41.86	15.581	7.907	34.651	0	0
50.1													42.093	16.512	9.535	31.86	0	0
50.2													43.023	16.279	8.605	31.163	0.93	0
50.3													41.395	16.512	10.465	30.698	0.93	0
50.4													39.767	16.512	9.535	32.326	1.86	0
50.5													40.93	16.279	9.767	31.163	1.86	0
50.6													41.163	15.814	10.698	31.395	0.93	0
50.7													42.093	16.279	8.837	31.86	0.93	0
50.8													41.395	16.512	9.767	31.395	0.93	0
50.9													41.628	16.047	8.372	33.023	0.93	0
51													42.558	16.047	8.372	31.163	1.86	0
51.1													42.093	16.512	8.837	32.558	0	0
51.2													42.326	16.279	9.767	31.628	0	0
51.3													41.395	15.349	7.442	35.814	0	0
51.4													43.023	15.581	10.698	30.698	0	0
51.5													39.535	16.047	12.558	31.86	0	0
51.6													41.628	15.581	9.535	31.395	1.86	0
51.7													41.163	16.512	11.628	29.767	0.93	0
51.8													41.395	16.512	12.558	29.535	0	0
51.9													41.163	16.512	8.837	32.558	0.93	0
52													39.302	16.512	9.535	32.791	1.86	0
52.1													40.465	15.814	8.837	33.023	1.86	0
52.2													40.233	16.512	9.767	32.558	0.93	0
52.3													37.907	16.047	13.256	30.93	1.86	0
52.4													41.628	16.744	8.372	30.233	3.023	0
52.5													42.093	16.512	9.302	31.163	0.93	0
52.6													39.07	16.279	11.86	30.93	1.86	0
52.7													39.302	16.512	12.093	31.163	0.93	0
52.8													40.465	16.512	10.698	30.465	1.86	0
52.9													40.233	16.047	13.256	30.465	0	0
53													40.698	16.047	10.698	31.628	0.93	0
53.1													41.395	16.279	9.767	30.465	2.093	0
53.2													40	16.047	10	33.023	0.93	0
53.3													44.884	15.116	7.907	31.163	0.93	0
53.4													43.488	15.116	9.535	31.86	0	0
53.5													40.698	16.279	10.698	31.395	0.93	0
53.6													43.721	16.047	10	30.233	0	0
53.7													41.86	16.512	11.628	30	0	0
53.8													39.535	16.279	12.326	30.93	0.93	0
53.9													42.558	16.279	7.674	32.558	0.93	0
54													42.326	16.047	9.535	32.093	0	0
54.1													38.605	16.279	11.628	33.488	0	0
54.2													40.93	16.047	11.628	30.465	0.93	0
54.3													43.023	16.279	9.767	30.93	0	0
54.4													39.535	16.047	12.326	31.163	0.93	0
54.5													40	16.512	9.535	32.093	1.86	0
54.6													42.093	16.744	9.302	30.93	0.93	0
54.7													40.93	15.814	10.233	30.93	2.093	0
54.8													41.628	15.349	11.628	30.465	0.93	0
54.9													39.302	16.047	12.558	31.163	0.93	0
55													41.163	16.047	10.698	32.093	0	0
55.1													40.698	16.512	6.047	32.791	3.953	0
55.2													41.395	16.977	7.674	31.163	2.791	0
55.3													40.698	16.977	10.698	30.698	0.93	0
55.4													41.163	16.512	8.837	30.465	3.023	0
55.5													39.07	16.279	9.535	34.186	0.93	0
55.6													42.558	16.279	7.907	32.326	0.93	0
55.7													39.302	16.512	11.628	30.465	2.093	0
55.8													42.558	16.512	11.628	29.302	0	0
55.9													43.023	15.349	9.535	30	2.093	0
56													41.163	15.116	6.512	35.116	2.093	0
56.1													40.698	16.047	7.907	33.023	2.326	0
56.2													39.07	15.349	11.628	33.023	0.93	0
56.3													37.674	15.116	9.302	35.814	2.093	0
56.4													37.674	16.047	9.302	33.953	3.023	0
56.5													41.628	14.884	10.698	32.791	0	0
56.6													39.07	15.349	11.628	33.023	0.93	0
56.7													41.163	14.419	9.767	33.721	0.93	0
56.8													42.558	14.419	6.977	34.186	1.86	0
56.9													41.163	16.047	10.698	32.093	0	0
57													42.093	16.279	8.837	32.791	0	0
57.1													38.605	16.512	9.767	33.256	1.86	0
57.2													40.233	16.279	9.767	32.791	0.93	0
57.3													43.721	16.512	6.512	33.256	0	0
57.4													40.93	16.047	13.488	29.535	0	0
57.5													40.233	15.814	11.163	32.791	0	0
57.6													40.93	16.279	10.698	30.698	1.395	0
57.7													41.163	16.047	10.465	31.395	0.93	0
57.8													41.628	15.814	10.465	32.093	0	0
57.9													41.628	15.581	11.395	31.395	0	0
58													40.233	16.744	9.767	31.163	2.093	0
58.1													40.233	16.279	10.698	30.93	1.86	0
58.2													41.395	16.512	11.628	30.465	0	0
58.3													40.93	15.581	8.372	34.186	0.93	0
58.4													40.93	15.581	10.698	32.791	0	0
58.5													42.326	16.512	9.767	31.395	0	0
58.6													41.86	16.279	11.628	30.233	0	0
58.7													42.093	15.349	9.767	32.791	0	0
58.8													41.163	16.279	8.837	33.721	0	0
58.9													40	16.512	12.558	30	0.93	0
59													40	16.512	8.837	32.791	1.86	0
59.1													40.93	16.512	9.767	30.698	2.093	0
59.2													42.791	16.744	10.698	27.674	2.093	0
59.3													41.163	16.279	6.977	33.721	1.86	0
59.4													41.395	15.116	7.442	35.116	0.93	0
59.5													42.326	17.209	8.837	29.535	2.093	0
59.6													40.93	15.349	7.907	32.791	3.023	0
59.7													38.372	15.349	10.698	33.721	1.86	0
59.8													40.93	14.884	10.698	33.488	0	0
59.9													43.256	15.581	6.047	32.093	3.023	0
60													42.791	16.279	9.767	31.163	0	0
60.1													41.86	15.349	9.767	31.163	1.86	0
60.2													41.395	16.512	10.698	30.465	0.93	0
60.3													41.86	15.349	7.907	34.884	0	0
60.4													37.674	16.977	13.488	30.93	0.93	0
60.5													41.628	16.047	8.372	33.953	0	0
60.6													41.395	15.814	10.698	31.163	0.93	0
60.7													38.372	16.512	11.628	31.628	1.86	0
60.8													43.023	16.279	7.907	31.86	0.93	0
60.9													42.326	16.512	9.535	31.628	0	0
61													42.326	16.279	8.372	32.093	0.93	0
61.1													41.395	16.977	12.326	29.302	0	0
61.2													39.07	16.279	11.628	33.023	0	0
61.3													40.698	16.279	10.698	32.326	0	0
61.4													44.186	16.512	10	28.372	0.93	0
61.5													39.07	16.744	10.698	32.558	0.93	0
61.6													40.93	15.581	12.326	30.233	0.93	0
61.7													40.233	16.047	10.465	31.395	1.86	0
61.8													38.837	15.581	10.465	31.86	3.256	0
61.9													39.535	16.279	9.767	33.256	1.163	0
62													42.326	16.279	9.535	30.93	0.93	0
62.1													39.302	16.047	9.535	32.326	2.791	0
62.2													40.465	16.279	8.605	32.791	1.86	0
62.3													43.023	15.814	7.442	33.721	0	0
62.4													38.372	15.814	9.767	35.116	0.93	0
62.5													39.07	17.209	7.442	35.349	0.93	0
62.6													41.628	14.186	5.814	35.349	3.023	0
62.7													39.535	16.744	10.465	31.395	1.86	0
62.8													40.233	16.047	6.977	36.744	0	0
62.9													40.233	16.977	6.744	35.116	0.93	0
63													41.395	17.209	10.698	30.698	0	0
63.1													38.837	16.279	10.465	34.419	0	0
63.2													38.837	16.512	10.465	33.023	1.163	0
63.3													42.093	15.116	6.977	34.884	0.93	0
63.4													39.535	15.349	11.395	32.558	1.163	0
63.5													39.535	15.581	9.535	33.488	1.86	0
63.6													40.465	16.047	10.465	30.93	2.093	0
63.7													41.163	16.744	8.605	33.488	0	0
63.8													40.465	16.279	9.535	31.86	1.86	0
63.9													42.093	16.512	9.767	30.465	1.163	0
64													41.163	16.512	8.837	33.488	0	0
64.1													41.395	16.512	9.535	31.628	0.93	0
64.2													40.233	16.279	11.628	31.86	0	0
64.3													40.93	14.651	9.767	34.651	0	0
64.4													43.488	16.047	6.744	31.86	1.86	0
64.5													39.07	16.512	9.535	32.326	2.558	0
64.6													38.605	16.512	6.512	37.442	0.93	0
64.7													42.326	17.442	9.302	30.93	0	0
64.8													41.86	16.744	6.977	34.419	0	0
64.9													39.07	15.349	10.698	32.791	2.093	0
65													41.86	16.279	10.465	31.395	0	0
65.1													38.605	16.977	10.465	31.86	2.093	0
65.2													41.628	16.279	9.767	32.326	0	0
65.3													39.767	16.512	11.628	32.093	0	0
65.4													39.302	16.512	8.605	34.419	1.163	0
65.5													37.907	16.047	9.767	33.023	3.256	0
65.6													39.767	16.744	9.07	33.488	0.93	0
65.7													40	16.047	12.326	31.628	0	0
65.8													41.86	16.977	9.535	30.698	0.93	0
65.9													42.326	15.349	8.837	32.558	0.93	0
66													40.233	16.512	7.442	35.814	0	0
66.1													40	16.744	7.209	34.186	1.86	0
66.2													41.86	16.047	9.767	32.326	0	0
66.3													40.233	16.047	11.395	31.395	0.93	0
66.4													41.86	15.116	9.767	31.163	2.093	0
66.5													40.233	16.047	7.907	35.814	0	0
66.6													40.698	16.512	9.767	33.023	0	0
66.7													41.86	16.279	10.465	31.395	0	0
66.8													40.233	16.279	9.767	33.721	0	0
66.9													40	15.349	10.233	32.558	1.86	0
67													35.814	15.349	13.256	34.651	0.93	0
67.1													38.605	15.581	11.395	33.488	0.93	0
67.2													41.628	15.581	8.837	33.023	0.93	0
67.3													41.86	15.814	7.674	32.558	2.093	0
67.4													40.93	16.512	8.837	32.791	0.93	0
67.5													41.163	16.047	7.907	33.953	0.93	0
67.6													39.302	16.047	9.767	33.953	0.93	0
67.7													39.767	16.977	8.837	33.488	0.93	0
67.8													39.767	15.581	9.767	33.953	0.93	0
67.9													40.465	16.047	10.465	32.093	0.93	0
68													37.442	15.349	8.372	35.814	3.023	0
68.1													40.233	15.814	11.395	32.558	0	0
68.2													40.233	16.047	9.767	33.023	0.93	0
68.3													41.628	15.814	7.907	32.791	1.86	0
68.4													41.628	16.047	9.07	32.093	1.163	0
68.5													40.465	14.651	8.372	36.512	0	0
68.6													40.698	16.512	10.233	31.628	0.93	0
68.7													39.302	15.349	9.07	34.419	1.86	0
68.8													38.372	15.581	11.86	33.256	0.93	0
68.9													40	16.047	10.465	32.558	0.93	0
69													42.558	15.581	10.465	31.395	0	0
69.1													41.163	15.349	9.07	33.488	0.93	0
69.2													37.907	16.279	7.907	36.977	0.93	0
69.3													39.302	16.047	8.372	34.419	1.86	0
69.4													38.14	14.884	9.767	35.349	1.86	0
69.5													41.395	15.814	10.698	32.093	0	0
69.6													40	16.047	9.302	32.791	1.86	0
69.7													38.372	16.279	7.674	34.651	3.023	0
69.8													41.163	16.977	10.233	31.628	0	0
69.9													40.698	16.977	10.93	30.465	0.93	0
70													41.86	15.581	7.907	34.651	0	0
70.1													41.395	16.512	11.395	30.698	0	0
70.2													41.395	15.581	9.535	33.488	0	0
70.3													40.233	16.279	10.233	32.326	0.93	0
70.4													40.698	16.279	9.302	32.791	0.93	0
70.5													38.372	15.814	9.767	33.953	2.093	0
70.6													42.093	15.814	7.674	31.395	3.023	0
70.7													41.86	15.814	9.07	32.326	0.93	0
70.8													40.93	15.349	10.93	32.791	0	0
70.9													42.558	15.814	9.07	31.628	0.93	0
71													40.233	15.814	11.163	31.86	0.93	0
71.1													38.837	16.279	8.605	33.721	2.558	0
71.2													42.326	16.047	8.605	33.023	0	0
71.3													41.86	15.349	9.302	33.488	0	0
71.4													40.233	16.512	10	32.326	0.93	0
71.5													38.14	15.814	11.628	33.256	1.163	0
71.6													42.093	15.581	8.837	32.558	0.93	0
71.7													42.558	16.279	6.744	34.419	0	0
71.8													40.465	15.349	6.977	33.488	3.721	0
71.9													43.256	16.512	8.372	30.93	0.93	0
72													39.767	16.512	10	32.791	0.93	0
72.1													40.93	16.047	8.372	34.651	0	0
72.2													40	16.279	12.093	30.698	0.93	0
72.3													41.163	16.279	10.465	32.093	0	0
72.4													41.628	16.512	11.86	30	0	0
72.5													41.163	16.512	6.744	34.651	0.93	0
72.6													41.395	15.814	12.791	30	0	0
72.7													40.698	16.744	11.628	30.93	0	0
72.8													39.767	15.814	6.977	35.349	2.093	0
72.9													40.233	15.581	7.907	34.419	1.86	0
73													42.326	15.349	7.674	31.395	3.256	0
73.1													43.721	14.651	8.837	32.791	0	0
73.2													42.326	15.349	6.977	34.419	0.93	0
73.3													41.163	15.349	8.837	32.558	2.093	0
73.4													44.186	16.047	9.07	29.767	0.93	0
73.5													38.605	15.814	9.07	34.651	1.86	0
73.6													43.023	16.512	8.14	32.326	0	0
73.7													43.256	16.279	10.233	30.233	0	0
73.8													43.256	16.279	9.07	30.465	0.93	0
73.9													41.395	16.047	5.581	34.884	2.093	0
74													43.256	15.814	9.767	31.163	0	0
74.1													40.93	16.512	10.93	29.767	1.86	0
74.2													42.326	16.047	9.07	32.558	0	0
74.3													44.884	16.744	9.767	28.605	0	0
74.4													40.233	15.814	8.837	34.186	0.93	0
74.5													45.116	16.279	6.512	32.093	0	0
74.6													41.395	15.814	10.93	30.93	0.93	0
74.7													43.721	16.047	9.767	30.465	0	0
74.8													44.186	15.349	8.605	31.86	0	0
74.9													43.023	16.047	7.907	33.023	0	0
75													43.023	15.581	10	30.465	0.93	0
75.1													43.256	15.581	9.767	31.395	0	0
75.2													41.163	15.814	10.465	32.558	0	0
75.3													39.767	15.349	10.698	33.256	0.93	0
75.4													42.093	14.651	8.372	34.884	0	0
75.5													40.465	14.884	9.767	33.023	1.86	0
75.6													42.326	15.581	10.465	31.628	0	0
75.7													43.488	15.814	6.047	32.558	2.093	0
75.8													41.163	14.419	9.07	35.349	0	0
75.9													40.698	15.349	7.907	35.116	0.93	0
76													41.163	15.581	10	32.326	0.93	0
76.1													43.256	16.512	7.442	32.791	0	0
76.2													43.023	15.349	6.977	32.558	2.093	0
76.3													43.256	13.721	5.581	36.512	0.93	0
76.4													43.256	15.814	9.302	31.628	0	0
76.5													43.488	16.279	7.442	31.86	0.93	0
76.6													42.326	16.047	8.605	32.093	0.93	0
76.7													43.023	15.814	8.837	31.395	0.93	0
76.8													42.791	16.047	9.767	31.395	0	0
76.9													42.558	14.419	7.209	33.953	1.86	0
77													43.256	14.651	6.977	33.256	1.86	0
77.1													41.86	15.814	9.302	32.093	0.93	0
77.2													41.86	16.279	7.442	32.093	2.326	0
77.3													43.256	16.047	10.465	30.233	0	0
77.4													39.767	15.814	10.233	32.326	1.86	0
77.5													44.186	15.581	5.581	34.651	0	0
77.6													43.488	15.349	7.674	32.558	0.93	0
77.7													42.326	15.349	8.372	33.023	0.93	0
77.8													43.256	15.814	6.977	33.023	0.93	0
77.9													42.326	15.116	9.535	31.163	1.86	0
78													39.767	15.116	9.302	35.814	0	0
78.1													42.326	16.047	11.628	30	0	0
78.2													43.023	15.116	6.512	34.419	0.93	0
78.3													43.488	14.186	9.535	30.698	2.093	0
78.4													41.395	15.814	8.837	31.86	2.093	0
78.5													41.395	14.884	7.907	33.953	1.86	0
78.6													44.186	16.744	6.512	29.767	2.791	0
78.7													42.558	16.744	9.07	31.628	0	0
78.8													44.651	15.814	6.744	31.86	0.93	0
78.9													43.256	15.116	10	30.698	0.93	0
79													44.651	16.977	6.744	31.628	0	0
79.1													42.558	16.512	5.581	33.488	1.86	0
79.2													42.791	16.047	9.07	32.093	0	0
79.3													41.628	15.581	8.372	33.488	0.93	0
79.4													43.256	15.814	6.977	32.093	1.86	0
79.5													43.023	15.581	10.698	30.698	0	0
79.6													43.023	16.047	7.674	31.395	1.86	0
79.7													42.791	15.814	7.442	32.093	1.86	0
79.8													40.465	15.814	7.907	35.814	0	0
79.9													39.767	16.512	11.163	32.558	0	0
80													43.488	16.047	9.07	31.395	0	0
80.1													41.395	16.279	7.674	33.721	0.93	0
80.2													42.093	16.512	9.302	30.93	1.163	0
80.3													43.488	15.814	7.209	33.488	0	0
80.4													41.395	15.349	7.907	34.419	0.93	0
80.5													42.791	16.279	11.395	28.605	0.93	0
80.6													42.791	16.047	7.674	32.326	1.163	0
80.7													43.721	16.047	10.93	28.14	1.163	0
80.8													42.558	16.047	7.907	30.93	2.558	0
80.9													45.349	16.512	3.953	31.86	2.326	0
81													45.349	16.047	5.116	32.558	0.93	0
81.1													44.419	16.512	6.512	32.558	0	0
81.2													44.419	16.047	6.047	33.488	0	0
81.3													44.419	15.116	7.907	31.395	1.163	0
81.4													44.419	16.279	8.372	30.93	0	0
81.5													44.419	15.814	9.767	29.07	0.93	0
81.6													43.256	14.651	9.535	31.395	1.163	0
81.7													41.395	15.581	11.395	30.698	0.93	0
81.8													42.326	15.581	9.535	31.628	0.93	0
81.9													43.721	15.116	8.837	31.395	0.93	0
82													43.256	16.512	6.977	32.093	1.163	0
82.1													44.419	16.047	6.977	32.558	0	0
82.2													44.186	15.814	8.605	31.395	0	0
82.3													43.953	15.814	9.535	30.698	0	0
82.4													42.791	14.651	7.907	33.488	1.163	0
82.5													43.953	16.512	6.977	31.395	1.163	0
82.6													43.023	15.814	9.767	31.395	0	0
82.7													40.465	15.581	8.605	34.186	1.163	0
82.8													44.884	15.814	6.512	32.791	0	0
82.9													42.558	16.512	9.767	31.163	0	0
83													43.256	16.047	8.837	31.86	0	0
83.1													44.186	16.279	11.163	28.372	0	0
83.2													40.93	16.047	10.233	31.86	0.93	0
83.3													42.791	16.279	10.465	30.465	0	0
83.4													44.419	15.581	6.744	32.093	1.163	0
83.5													41.163	16.512	9.535	31.628	1.163	0
83.6													40.698	15.116	9.302	33.953	0.93	0
83.7													43.488	14.884	8.14	31.628	1.86	0
83.8													40	16.279	10.465	33.256	0	0
83.9													39.535	16.512	9.302	33.721	0.93	0
84													43.256	16.279	5.349	34.186	0.93	0
84.1													39.535	16.279	7.209	34.651	2.326	0
84.2													41.86	16.279	6.977	33.953	0.93	0
84.3													41.628	16.744	8.372	31.395	1.86	0
84.4													40.698	16.744	7.442	33.256	1.86	0
84.5													41.628	17.209	8.14	32.093	0.93	0
84.6													42.093	16.744	8.372	31.86	0.93	0
84.7													39.535	17.209	8.372	32.791	2.093	0
84.8													39.302	16.279	6.977	34.186	3.256	0
84.9													42.326	15.581	5.581	34.419	2.093	0
85													39.767	15.814	9.767	31.86	2.791	0
85.1													40.233	16.744	8.372	32.558	2.093	0
85.2													44.186	14.884	8.372	32.558	0	0
85.3													40.698	15.349	8.837	35.116	0	0
85.4													42.326	15.116	6.047	35.581	0.93	0
85.5													38.372	16.512	8.372	34.884	1.86	0
85.6													40.233	15.581	9.535	34.651	0	0
85.7													39.767	15.116	12.326	32.791	0	0
85.8													38.372	16.512	13.023	31.163	0.93	0
85.9													38.837	16.279	9.535	33.488	1.86	0
86													41.395	16.047	6.744	35.814	0	0
86.1													41.628	16.744	10.233	31.395	0	0
86.2													40.465	16.047	8.14	33.488	1.86	0
86.3													39.767	15.814	6.977	34.884	2.558	0
86.4													40.233	16.744	11.163	30.465	1.395	0
86.5													43.721	16.047	7.442	31.86	0.93	0
86.6													38.372	16.744	9.535	33.023	2.326	0
86.7													41.163	16.279	7.674	32.558	2.326	0
86.8													41.395	14.884	7.442	36.279	0	0
86.9													42.326	16.047	7.907	33.721	0	0
87													37.442	16.047	7.674	38.837	0	0
87.1													37.674	15.581	9.767	33.953	3.023	0
87.2													41.86	16.047	8.14	31.86	2.093	0
87.3													40	15.814	9.535	32.558	2.093	0
87.4													41.163	15.349	9.302	34.186	0	0
87.5													40.233	14.884	9.07	33.721	2.093	0
87.6													40.465	16.279	9.302	32.093	1.86	0
87.7													41.163	15.814	8.14	33.953	0.93	0
87.8													40.698	15.814	6.047	33.488	3.953	0
87.9													42.326	16.279	9.302	31.163	0.93	0
88													40.93	16.512	8.372	32.326	1.86	0
88.1													40	16.279	8.372	34.419	0.93	0
88.2													40.465	15.581	7.442	35.581	0.93	0
88.3													41.163	16.977	8.372	32.558	0.93	0
88.4													39.535	15.349	8.372	33.953	2.791	0
88.5													38.605	16.512	9.302	33.488	2.093	0
88.6													40	16.977	11.86	29.07	2.093	0
88.7													39.07	16.977	8.372	34.651	0.93	0
88.8													40.233	16.047	6.744	36.047	0.93	0
88.9													40.698	16.744	8.372	32.326	1.86	0
89													40.93	15.814	7.442	34.884	0.93	0
89.1													41.395	16.977	10.93	30.698	0	0
89.2													39.767	15.116	9.767	35.349	0	0
89.3													37.907	16.512	7.442	35.814	2.326	0
89.4													42.093	16.512	9.302	32.093	0	0
89.5													39.302	16.512	10.233	32.093	1.86	0
89.6													38.605	16.047	8.372	32.326	4.651	0
89.7													41.628	15.581	9.535	31.163	2.093	0
89.8													38.605	16.512	8.837	36.047	0	0
89.9													37.442	15.814	12.326	33.488	0.93	0
90													42.326	16.047	10.93	30.698	0	0
90.1													42.326	16.744	7.442	32.558	0.93	0
90.2													42.558	16.279	5.814	35.349	0	0
90.3													43.256	15.814	7.209	32.791	0.93	0
90.4													43.256	15.581	6.977	34.186	0	0
90.5													42.791	14.419	6.512	35.349	0.93	0
90.6													43.721	16.512	6.744	33.023	0	0
90.7													40.698	15.814	6.977	35.581	0.93	0
90.8													43.256	16.047	6.977	32.791	0.93	0
90.9													43.953	16.047	5.116	33.953	0.93	0
91													43.256	15.814	7.907	32.093	0.93	0
91.1													43.256	15.814	10.465	30.465	0	0
91.2													42.558	15.814	6.977	33.721	0.93	0
91.3													43.256	15.116	5.116	35.581	0.93	0
91.4													41.395	16.512	7.674	32.558	1.86	0
91.5													40.698	15.349	7.907	33.953	2.093	0
91.6													40	16.047	10.465	31.628	1.86	0
91.7													45.814	15.814	5.581	31.86	0.93	0
91.8													42.558	16.279	9.302	31.86	0	0
91.9													43.721	16.512	8.372	31.395	0	0
92													43.953	15.814	6.977	32.326	0.93	0
92.1													42.093	15.814	6.047	34.884	1.163	0
92.2													43.488	16.512	9.07	30.93	0	0
92.3													40.233	16.512	6.512	34.884	1.86	0
92.4													41.86	16.512	8.14	32.558	0.93	0
92.5													43.256	16.047	7.442	31.395	1.86	0
92.6													41.86	15.116	9.535	32.558	0.93	0
92.7													40	16.512	6.512	36.047	0.93	0
92.8													39.767	15.349	8.14	35.814	0.93	0
92.9													40.698	16.047	8.372	33.953	0.93	0
93													41.86	16.744	8.837	32.558	0	0
93.1													40.233	16.279	9.07	33.488	0.93	0
93.2													40.465	16.512	9.07	33.953	0	0
93.3													41.628	15.349	8.605	34.419	0	0
93.4													41.395	16.047	6.047	35.349	1.163	0
93.5													42.791	15.814	6.977	33.256	1.163	0
93.6													43.488	16.047	7.674	31.86	0.93	0
93.7													42.093	15.814	5.581	34.651	1.86	0
93.8													42.791	15.581	9.767	30.93	0.93	0
93.9													40.698	15.814	10.698	31.86	0.93	0
94													40.93	14.884	6.977	34.419	2.791	0
94.1													43.023	16.744	6.744	32.558	0.93	0
94.2													43.721	15.814	6.512	33.953	0	0
94.3													43.023	15.814	9.535	30.698	0.93	0
94.4													41.628	15.581	9.302	32.558	0.93	0
94.5													40.93	16.047	6.977	36.047	0	0
94.6													42.093	14.884	9.767	32.326	0.93	0
94.7													42.326	16.047	6.977	32.791	1.86	0
94.8													42.326	15.581	9.767	32.326	0	0
94.9													41.395	15.349	7.442	33.953	1.86	0
95													44.651	15.349	8.14	29.767	2.093	0
95.1													43.721	15.349	3.721	36.279	0.93	0
95.2													42.791	15.581	8.605	33.023	0	0
95.3													42.558	15.581	9.767	32.093	0	0
95.4													41.395	15.581	7.907	33.256	1.86	0
95.5													41.395	15.116	9.535	33.953	0	0
95.6													40.93	15.581	10	32.558	0.93	0
95.7													42.558	15.116	5.814	34.651	1.86	0
95.8													43.488	16.047	8.605	31.86	0	0
95.9													43.023	14.884	8.605	33.488	0	0
96													41.395	16.279	6.279	33.023	3.023	0
96.1													44.884	16.047	5.814	33.256	0	0
96.2													44.186	14.651	4.884	35.349	0.93	0
96.3													42.326	15.116	5.116	36.279	1.163	0
96.4													40.233	16.047	8.837	33.953	0.93	0
96.5													41.628	15.581	10.233	31.628	0.93	0
96.6													41.163	15.814	10.698	32.326	0	0
96.7													40.465	16.279	7.907	33.256	2.093	0
96.8													43.721	15.116	7.674	31.628	1.86	0
96.9													44.884	15.349	9.535	30.233	0	0
97													44.884	16.047	7.674	31.395	0	0
97.1													41.628	16.977	9.07	30.465	1.86	0
97.2													41.628	16.512	5.581	35.349	0.93	0
97.3													43.488	15.581	6.977	33.953	0	0
97.4													44.186	15.814	6.047	33.953	0	0
97.5													41.628	16.047	12.326	30	0	0
97.6													45.581	15.116	7.674	30.698	0.93	0
97.7													43.256	14.419	9.535	32.791	0	0
97.8													43.023	15.581	7.907	33.488	0	0
97.9													43.721	16.047	10.698	28.372	1.163	0
98													44.186	17.442	6.512	31.86	0	0
98.1													45.116	16.279	7.674	30	0.93	0
98.2													42.558	16.047	7.674	32.791	0.93	0
98.3													43.953	16.047	7.907	32.093	0	0
98.4													43.488	15.116	7.674	33.721	0	0
98.5													41.86	15.581	11.628	30.93	0	0
98.6													39.302	16.047	12.558	32.093	0	0
98.7													40.93	15.349	13.256	30.465	0	0
98.8													40.93	15.581	7.674	33.953	1.86	0
98.9													42.326	15.116	10.233	32.326	0	0
99													43.256	15.581	9.767	31.395	0	0
99.1													38.837	16.512	8.837	32.093	3.721	0
99.2													42.558	15.581	10.233	31.628	0	0
99.3													42.558	16.279	7.442	33.721	0	0
99.4													43.023	15.581	8.372	32.093	0.93	0
99.5													43.488	15.349	7.209	33.023	0.93	0
99.6													42.791	16.047	10.233	30.93	0	0
99.7													43.023	15.349	8.14	33.488	0	0
99.8													41.86	15.814	10	32.326	0	0
99.9													43.721	15.581	7.442	33.256	0	0
100													44.186	14.419	5.581	34.884	0.93	0
Mean
Min
Max

## Sheet: Figure S4
Time[ns]	WT	WT	V742A	V742A	Y744R	Y744R	V742AY744R	V742AY744R	L673H	L673H	Cin1	Cin1	Tha13	Tha13
0	0.504	0.555	0.536	0.567	0.584	0.554	0.539	0.533	0.532	0.53	0.412	0.433	0.414	0.426
0.1	1.526	1.751	1.645	1.434	1.741	1.37	1.677	1.634	1.356	1.558	1.282	1.202	1.662	1.643
0.2	1.508	2.017	1.873	1.789	1.792	1.834	2.028	1.609	1.853	1.821	1.753	1.55	2.036	2.245
0.3	1.566	1.847	2.252	1.949	2.052	1.786	2.054	1.575	2.155	2.079	1.613	1.526	2.363	2.2
0.4	1.664	1.846	3.004	2.159	1.784	1.84	2.361	1.665	2.463	2.118	1.479	1.843	2.347	2.496
0.5	1.75	1.824	2.977	2.673	2.068	1.771	2.811	1.931	2.771	2.287	1.594	1.868	2.339	2.519
0.6	1.722	2.112	2.817	2.691	2.07	1.979	2.801	2.089	3.093	2.624	1.798	2.089	2.901	2.87
0.7	2.12	2.508	2.711	2.502	2.242	1.975	2.91	2.26	3.213	2.834	1.834	2.278	2.678	2.904
0.8	2.181	2.71	2.594	2.374	2.288	2.244	3.342	2.239	3.659	2.865	1.682	1.98	2.6	2.397
0.9	2.065	2.803	2.602	2.223	2.796	2.265	3.339	2.436	3.866	2.715	2.114	2.117	2.323	2.63
1	2.304	3.132	2.616	2.33	2.597	2.229	3.008	2.331	3.811	3.023	2.384	1.893	2.845	2.699
1.1	2.29	2.843	3.029	2.553	2.645	1.989	3.054	2.28	3.7	2.783	2.224	2.075	2.084	2.579
1.2	2.374	2.435	2.921	2.742	2.434	2.009	3.095	2.418	3.93	3.13	2.022	2.07	2.265	2.423
1.3	1.957	2.665	2.473	2.63	2.576	2.075	3.102	2.041	3.81	2.85	1.748	2.343	2.076	2.004
1.4	2.257	3.17	2.519	2.532	3.01	2.218	3.249	2.085	3.691	2.769	1.948	2.196	2.327	2.06
1.5	2.146	2.888	2.325	3.019	2.78	2.162	3.209	2.377	3.501	2.902	1.867	2.198	2.252	2.115
1.6	2.282	3.399	2.564	3.124	3.202	1.977	3.444	2.017	3.505	2.928	2.02	2.295	2.186	2.134
1.7	2.384	3.011	2.683	3.059	3.169	2.259	3.583	2.333	3.543	3.212	2.241	2.184	2.093	2.209
1.8	2.321	3.112	2.923	3.115	3.158	2.635	3.474	2.269	3.179	3.273	2.365	2.302	2.302	2.11
1.9	1.999	2.928	2.675	3.306	3.104	2.832	3.215	2.118	3.432	2.927	2.909	2.185	2.329	2.586
2	1.921	2.779	2.855	3.155	2.995	2.677	3.333	2.118	3.542	2.41	2.406	2.313	2.844	2.529
2.1	2.08	3.099	2.875	3.502	3.201	2.974	3.295	2.069	3.343	3.108	2.338	2.254	2.631	2.347
2.2	1.971	3.064	2.745	3.755	3.47	2.798	3.399	2.198	3.188	3.241	2.272	1.939	2.272	2.643
2.3	2.069	3.103	2.87	4.319	3.597	2.608	3.248	2.617	3.109	2.946	2.114	2.381	2.552	2.442
2.4	2.236	3.194	3.14	4.41	3.54	2.649	3.271	2.459	3.056	3.201	2.278	1.972	2.276	2.701
2.5	2.229	3.056	3.177	4.129	3.45	2.856	2.955	2.558	3.261	3.231	2.647	2.174	2.561	3.045
2.6	2.648	3.101	2.749	4.136	3.258	2.812	3.045	2.296	3.59	3.464	2.879	2.081	2.544	2.955
2.7	2.541	2.816	3.022	4.675	3.556	2.985	2.834	2.511	2.773	3.069	2.57	2.256	2.493	3.033
2.8	2.641	3.295	3.106	4.67	3.575	2.53	2.841	2.749	2.778	3.1	2.034	2.174	2.83	2.974
2.9	2.786	2.873	2.88	3.841	3.598	2.511	2.797	2.655	2.916	2.972	3.013	2.296	2.503	2.798
3	2.513	2.806	3.232	4.003	3.436	2.44	2.659	2.988	3.166	2.899	2.946	2.405	2.504	2.948
3.1	2.7	3.109	3.306	3.857	3.724	2.392	2.952	2.718	3.01	3.354	3.044	2.704	2.388	3.047
3.2	2.625	3.166	3.037	4.129	3.921	2.746	3.011	2.518	3.128	3.342	3.34	2.932	2.64	3.336
3.3	2.627	3.042	2.997	3.538	3.649	2.41	2.935	2.478	2.98	3.665	3.453	2.934	2.35	3.02
3.4	2.551	2.994	3.021	3.259	3.647	2.526	2.878	2.487	2.833	3.651	3.347	3.076	2.405	3.495
3.5	2.988	2.838	2.934	3.253	3.465	2.485	2.871	2.271	2.767	3.645	3.435	3.221	2.112	3.376
3.6	2.631	3.036	3.133	3.08	3.273	2.767	2.711	2.403	2.874	3.688	3.976	3.392	2.512	3.101
3.7	2.699	3.08	3.499	3.391	3.286	2.537	2.8	2.51	3.101	3.719	4.193	3.06	2.146	3.532
3.8	2.797	3.216	3.088	3.245	3.418	2.865	2.805	2.793	3.112	3.826	3.764	3.744	2.334	3.192
3.9	2.986	2.978	3.116	3.425	3.624	2.99	3.089	3.08	3.148	3.944	3.812	3.38	2.511	3.039
4	2.744	3.172	3.26	3.702	3.734	3.179	3.105	3.141	2.962	3.818	3.834	3.505	2.296	3.082
4.1	2.789	2.762	3.654	3.453	3.754	3.172	2.863	3.275	2.786	3.582	4.019	3.543	2.276	2.942
4.2	3.01	2.613	3.622	3.665	3.189	3.542	3.084	3.046	2.683	3.214	3.785	3.73	2.392	2.82
4.3	2.971	2.308	3.703	3.906	3.058	3.395	2.754	3.275	2.616	3.659	3.902	3.668	2.508	2.933
4.4	2.765	2.492	3.884	3.518	3.662	3.544	2.738	3.229	2.758	3.675	4.045	3.386	2.357	2.906
4.5	2.997	2.206	3.839	3.597	3.268	3.102	2.794	3.432	2.746	3.573	3.895	3.733	2.62	2.928
4.6	3.118	2.147	3.582	3.578	3.253	3.058	2.842	2.999	2.959	3.632	4.389	3.651	2.545	2.951
4.7	2.983	2.579	3.609	3.688	3.527	3.254	2.879	3.224	2.91	3.726	4.462	3.613	2.315	3.06
4.8	2.791	2.491	3.902	3.67	3.569	3.55	2.927	3.201	2.988	3.522	4.466	3.959	2.308	3.156
4.9	2.72	2.612	4.042	3.616	3.443	3.169	2.884	2.87	2.482	3.409	4.455	4.075	2.099	2.966
5	2.826	2.852	4.091	3.28	3.407	3.184	2.778	3.457	2.249	3.493	4.554	3.886	2.435	2.625
5.1	3.093	2.811	3.772	3.23	3.194	2.744	2.914	3.276	2.384	3.502	4.532	3.591	2.225	2.945
5.2	3.068	2.858	3.89	2.918	3.406	2.896	2.446	3.179	2.611	3.254	4.392	3.546	2.294	2.944
5.3	3.283	2.871	4.118	3.145	3.188	3.267	2.661	3.134	2.873	3.111	4.711	3.689	2.197	3.036
5.4	3.66	3.016	4.403	3.212	3.249	3.233	2.906	3.043	2.405	3.286	4.457	3.752	2.419	3.429
5.5	3.182	2.915	4.217	3.244	3.49	3.4	2.605	3.038	2.617	3.395	4.64	3.12	2.625	3.226
5.6	3.128	2.77	4.206	3.506	3.362	3.391	2.494	3.2	2.585	3.467	4.568	2.86	2.527	3.456
5.7	3.335	3.095	4.038	3.289	3.544	3.474	2.606	3.193	2.278	3.965	4.279	3.371	2.603	3.171
5.8	3.298	2.693	3.973	3.27	3.347	3.478	2.73	3.405	2.331	3.678	4.279	3.211	2.599	3.004
5.9	3.549	2.755	3.792	3.392	3.419	3.414	2.624	3.667	2.558	4.042	4.496	3.311	2.743	3.222
6	3.658	2.992	4.119	3.514	3.121	3.391	3.172	3.396	2.737	4.086	4.612	3.175	2.631	3.516
6.1	3.741	3.283	3.83	3.011	3.326	3.417	2.664	3.329	2.577	3.642	4.412	3.112	2.509	3.276
6.2	3.967	3.004	3.645	2.839	3.279	3.084	2.549	3.108	2.531	3.635	4.348	2.91	2.238	3.315
6.3	3.816	3.128	3.689	3.123	3.39	3.55	2.296	2.974	2.718	3.548	4.315	2.993	2.676	3.204
6.4	4.121	3.257	3.781	2.86	3.242	3.418	2.362	3.075	2.884	4.011	4.484	2.929	2.926	3.133
6.5	4.009	3.271	3.414	2.865	3.532	3.763	2.51	3.213	2.931	3.894	4.58	3.23	2.434	3.151
6.6	4.061	3.349	3.502	2.808	3.691	3.227	2.352	3.279	3.115	4.092	4.753	3.441	2.464	3.11
6.7	4.121	3.856	3.658	2.917	3.469	3.482	2.342	3.601	3.041	3.887	5.079	3.707	2.625	3.331
6.8	4.382	3.943	3.743	2.906	3.359	3.657	2.317	3.53	2.9	4.103	5.09	3.418	2.677	3.414
6.9	3.824	3.58	3.851	2.455	3.708	3.76	2.165	3.446	3.246	3.847	4.923	3.254	2.373	3.326
7	4.69	3.574	3.967	2.541	3.525	3.643	2.019	3.158	2.473	3.705	5.022	3.165	2.539	3.256
7.1	4.285	3.761	3.739	2.488	3.819	3.513	1.976	3.009	2.536	3.923	5.123	3.536	2.59	3.225
7.2	3.986	3.842	3.853	2.759	3.837	3.464	2.106	3.032	2.856	3.806	5.092	3.71	2.534	3.381
7.3	4.16	3.868	3.791	2.717	3.478	3.36	2.012	3.161	3.103	4.11	4.89	3.711	2.422	3.393
7.4	3.997	3.963	3.587	2.332	4.002	3.543	2.277	3.379	2.88	4.142	4.981	3.095	2.336	3.268
7.5	3.923	3.841	3.753	2.723	3.874	3.446	2.644	3.447	3.191	4.144	4.983	3.412	2.077	3.459
7.6	3.625	3.671	4.07	2.753	4.101	3.368	2.492	3.468	3.156	3.918	4.716	3.42	2.319	3.562
7.7	4.226	4.259	3.924	2.675	4.111	3.286	2.515	3.836	3.365	4.053	4.783	3.486	2.548	3.59
7.8	4.223	4.074	4.198	2.834	4.23	3.385	2.822	3.729	3.152	4.034	4.914	3.804	2.32	3.347
7.9	4.344	3.842	4.188	2.813	4.496	3.326	3.129	3.664	3.487	4.191	5.026	3.499	2.72	3.447
8	3.818	3.877	4.061	2.901	4.165	3.37	3.052	4.054	3.743	4.121	5.095	3.721	2.91	3.764
8.1	4.014	3.725	4.155	2.847	4.338	3.488	3.145	3.82	3.444	3.815	4.978	3.305	2.615	3.682
8.2	3.983	3.395	4.198	2.753	4.207	3.348	2.99	4.022	3.54	3.934	5.119	3.489	2.311	3.462
8.3	4.008	4.143	3.679	2.817	4.2	3.601	3.108	4.161	3.101	3.904	4.693	3.571	2.698	3.192
8.4	3.912	3.961	3.706	2.626	3.933	3.624	3.104	4.565	3.347	3.761	4.979	3.379	2.851	3.464
8.5	4.054	3.768	3.49	3.035	3.892	3.337	3.583	4.542	3.174	4.112	5.185	3.209	2.658	3.225
8.6	4.372	3.767	3.341	2.669	4.551	3.754	3.913	4.344	3	4.26	5.099	3.783	2.959	3.124
8.7	4.484	3.39	3.543	2.475	4.567	4.027	3.879	3.955	2.86	4.101	5.188	3.648	2.761	3.031
8.8	4.514	3.825	3.863	2.356	4.293	4.292	3.735	3.676	2.976	3.637	4.975	3.771	2.772	3.246
8.9	4.367	3.573	3.876	2.378	4.774	4.226	3.581	3.695	2.702	3.708	5.255	3.646	2.554	3.133
9	4.524	3.276	3.699	2.488	4.793	3.988	3.543	3.676	2.812	3.439	4.929	3.731	2.687	3.091
9.1	4.199	3.285	3.915	2.517	4.562	3.825	3.783	3.745	2.909	3.509	4.763	3.702	2.799	3.438
9.2	4.431	4.01	3.722	2.668	4.134	3.92	3.732	3.93	2.864	3.681	4.165	3.835	2.573	3.29
9.3	4.402	3.799	3.929	2.82	4.485	4.057	3.7	3.79	3.21	3.736	4.145	3.837	3.246	3.642
9.4	4.464	3.948	3.91	2.602	4.186	4.164	3.6	3.838	3.043	3.893	4.016	3.735	3.21	3.71
9.5	4.816	3.738	4.161	2.554	4.56	3.936	3.646	4.074	2.951	3.921	4.128	3.729	2.976	3.471
9.6	4.781	4.097	4.195	2.778	4.696	3.844	3.631	4.046	3.101	3.807	4.2	3.984	2.919	3.216
9.7	4.806	4.178	4.314	2.984	5.209	4.151	4.043	3.787	3.086	3.444	4.092	3.968	2.672	3.548
9.8	4.726	3.904	4.588	2.618	5.811	4.228	4.016	3.942	3.236	3.49	3.691	4.211	2.529	3.77
9.9	4.845	4.213	4.311	2.719	4.98	4.14	3.944	3.763	3.17	3.567	3.793	4.03	2.675	4.077
10	5.122	4.455	4.026	2.781	5.015	3.963	4.208	3.753	3.502	3.847	3.933	3.975	2.638	3.63
10.1	4.546	4.22	4.266	2.951	4.904	3.813	4.217	3.545	3.573	3.526	3.862	3.862	2.653	3.747
10.2	4.822	4.523	4.32	2.831	4.925	3.552	4.171	3.623	3.457	3.384	3.971	3.59	2.725	3.657
10.3	4.911	4.539	4.379	2.868	4.911	3.45	4.249	3.81	3.648	3.203	4.102	3.579	2.429	3.682
10.4	5.085	4.432	4.44	2.795	4.714	3.718	4.158	3.708	3.605	3.744	3.84	3.423	2.397	3.989
10.5	4.976	4.687	4.541	2.935	5.009	3.98	4.124	4.199	3.773	3.558	3.881	3.723	2.775	4.108
10.6	4.913	4.419	4.507	3.276	4.764	4.121	3.994	4.018	3.454	3.402	4.173	3.71	3.033	3.649
10.7	5.024	4.507	4.53	2.983	4.837	4.079	4.232	3.702	3.67	3.231	4.267	3.685	2.962	3.675
10.8	4.72	4.687	4.284	2.874	5.186	4.061	4.364	3.501	3.42	3.402	3.849	3.627	2.904	3.723
10.9	5.401	4.843	3.946	2.995	5.468	4.028	4.452	3.454	3.118	3.692	3.882	3.315	2.594	3.668
11	5.358	4.715	3.92	2.948	4.817	4.156	4.433	3.34	3.464	3.418	3.997	3.428	2.697	3.709
11.1	5.068	4.229	4.382	2.845	4.857	4.098	4.453	3.334	3.121	3.616	3.937	3.515	2.698	3.912
11.2	5.219	3.866	4.105	2.94	5.232	4.139	4.55	3.593	3.268	3.877	3.742	3.486	2.96	4.095
11.3	4.977	4.038	4.299	2.876	5.591	4.196	4.408	3.444	3.35	4.071	4.219	3.525	2.95	3.795
11.4	4.627	4.09	4.003	2.796	5.652	3.988	4.481	3.559	3.243	4.083	4.098	3.452	2.768	3.756
11.5	4.773	4.245	4.49	2.59	5.529	4.178	4.994	3.308	3.167	4.213	3.934	3.347	2.963	3.45
11.6	4.791	4.276	4.482	2.845	5.391	3.798	4.714	3.287	2.879	4.268	4.094	3.615	2.727	3.706
11.7	5.005	4.046	4.753	3.135	5.382	3.727	4.71	3.366	3.233	4.091	3.796	3.618	2.993	3.378
11.8	5.095	3.494	4.682	3.214	4.927	4.106	4.341	3.621	3.132	4.287	4.063	3.462	3.047	3.306
11.9	5.103	4.038	5.147	3.14	4.91	3.814	4.544	3.676	2.965	4.371	4.23	3.533	3.071	3.563
12	5.184	3.7	5.355	3.087	4.697	3.957	4.607	3.738	2.945	4.358	4.516	3.623	3.025	3.717
12.1	5.234	3.582	5.405	3.256	4.967	3.652	4.627	3.466	2.957	4.015	4.268	3.88	3.277	3.839
12.2	5.449	3.812	5.206	3.297	5.062	3.514	4.48	3.334	2.936	4.363	4.558	4.146	2.627	3.231
12.3	5.38	3.661	5.223	3.769	5.582	3.445	4.746	3.104	3.082	4.292	4.366	4.004	2.903	3.282
12.4	5.169	3.772	5.464	3.53	5.387	3.47	4.619	3.203	3.262	4.835	4.821	4.281	2.87	3.658
12.5	5.266	3.337	5.402	3.603	6.109	3.776	4.346	3.135	3.251	4.721	4.349	3.881	3.119	3.351
12.6	5.12	3.504	5.369	3.366	6.058	3.92	4.256	3.002	3.417	4.636	4.625	3.898	3.295	3.093
12.7	4.951	4.095	5.549	3.76	5.66	4.025	4.087	3.18	3.068	4.366	4.672	3.925	3.119	3.342
12.8	4.998	4.486	5.337	3.246	5.937	4.118	4.281	3.177	3.39	4.255	4.672	4.069	3.054	3.419
12.9	4.865	4.208	5.265	3.235	5.725	3.741	4.154	3.186	3.321	4.343	4.978	4.3	3.135	3.686
13	5.018	4.31	4.883	3.297	5.776	3.773	4.071	3.697	3.341	4.104	4.703	4.154	3.383	3.67
13.1	4.932	4.472	5.107	3.369	5.887	3.646	4.507	3.674	3.318	4.225	4.797	4.158	3.063	3.603
13.2	4.878	4.585	4.882	3.408	5.71	3.935	4.704	3.579	3.25	3.794	4.609	3.934	2.696	3.561
13.3	4.822	4.546	5.155	3.388	5.801	3.974	4.589	3.592	3.333	3.628	4.881	3.736	2.69	3.629
13.4	5.135	4.332	4.765	3.525	5.99	4.191	4.795	3.334	3.02	3.868	4.888	3.723	2.854	3.258
13.5	5.325	4.255	4.959	3.349	6.218	4.127	4.856	3.699	2.928	3.924	4.817	4.067	2.881	3.569
13.6	5.139	4.866	4.998	3.788	6.032	3.724	4.908	3.621	3.231	4.147	4.691	4.091	2.365	3.416
13.7	5.162	4.597	5.267	3.809	6.043	3.847	5.104	3.404	3.097	4.205	4.589	4.201	2.353	2.946
13.8	4.978	3.989	4.997	3.572	5.888	3.974	5.124	3.055	3.122	4.162	4.744	4.367	2.602	2.866
13.9	4.676	3.887	5.018	3.282	6.14	3.886	4.973	3.482	2.856	4.275	4.58	4.227	2.661	3.211
14	4.716	4.08	5.024	3.329	6.261	3.811	4.88	3.684	3.035	4.251	4.467	3.981	2.784	3.18
14.1	4.691	4.266	5.053	3.194	5.862	3.764	5.298	3.937	3.199	4.228	4.592	3.862	3.062	2.889
14.2	4.654	4.611	5.113	3.088	6.274	3.646	5.429	3.823	3.731	4.123	4.702	3.796	3.08	3.045
14.3	4.444	4.549	5.047	3.39	5.723	4.103	5.494	3.495	3.499	4.148	4.51	3.791	3.006	3.043
14.4	4.524	4.551	5.41	3.271	5.851	4.184	5.337	3.835	3.44	4.171	4.619	4.22	2.762	2.815
14.5	4.763	4.421	5.195	3.34	6.484	3.918	5.375	3.866	3.411	3.959	4.402	3.905	3.388	3.165
14.6	4.934	4.8	5.51	3.19	6.232	3.783	5.241	4.066	3.046	3.697	4.485	3.78	3.286	3.372
14.7	4.713	4.908	5.493	3.134	6.615	3.9	5.63	4.2	3.004	3.762	4.828	3.901	3.377	3.601
14.8	4.92	4.843	5.4	3.245	6.268	3.81	5.326	4.168	3.424	4.164	5.09	4.008	3.517	3.562
14.9	5.022	4.742	5.76	3.106	6.171	4.058	5.341	4.112	3.273	4.416	5.136	3.855	3.032	3.182
15	4.599	4.63	6.016	3.342	6.282	4.062	5.414	4.095	3.415	4.459	5.033	3.565	2.984	3.182
15.1	4.802	4.896	6.108	3.147	6.67	4.15	5.471	3.834	3.525	4.501	5.081	3.589	3.227	3.255
15.2	5.012	4.789	5.612	3.495	6.701	4.122	5.348	3.882	3.9	4.252	5.168	3.81	3.242	3.447
15.3	5.057	4.733	5.62	3.223	7.049	4.161	5.215	3.761	3.833	4.088	5.239	3.43	3.267	3.344
15.4	5.137	4.653	5.596	3.291	6.832	3.618	5.098	3.702	3.725	4.189	5.363	3.543	3.487	3.292
15.5	5.046	4.313	5.895	3.529	6.402	3.49	5.226	4.072	4.298	4.24	5.119	3.59	3.472	2.962
15.6	5.083	4.355	5.551	3.826	6.728	3.959	5.35	3.834	3.927	4.131	5.205	3.658	3.311	2.774
15.7	5.486	4.325	5.605	3.842	6.519	3.839	4.985	3.884	3.947	4.262	5.293	3.337	2.973	2.753
15.8	5.168	4.256	5.35	3.84	6.87	3.792	4.985	3.802	3.843	4.183	5.023	3.585	2.959	2.984
15.9	5.139	4.44	5.06	3.592	6.965	4.035	5.352	3.927	3.677	4.23	4.915	3.575	2.83	3.068
16	5.028	4.385	5.289	3.51	7.15	4.217	5.311	3.91	3.479	4.299	4.945	3.589	2.745	3.219
16.1	4.771	4.142	4.357	3.573	7.163	3.756	5.162	3.89	3.597	4.344	5.032	3.65	3.044	2.984
16.2	4.87	4.138	4.432	3.569	7.434	3.977	5.067	3.92	3.742	4.447	5.273	3.465	3.213	3.172
16.3	4.695	4.098	4.536	3.676	7.236	4.048	4.739	3.96	3.594	4.361	5.6	3.846	3.04	3.137
16.4	5.166	4.501	4.62	3.553	6.911	3.944	5.076	3.945	3.301	4.632	5.503	3.912	3.088	3.198
16.5	5.241	4.714	4.526	3.501	7.04	4.076	4.976	4.035	3.216	4.383	5.515	3.892	3.383	3.544
16.6	4.984	4.694	5.099	3.866	7.435	3.579	5.08	3.944	3.197	4.433	5.811	3.985	3.131	3.375
16.7	5.358	4.729	4.92	3.6	7.304	3.781	5.13	4.076	3.147	4.348	5.529	3.848	3.286	3.561
16.8	5.304	4.716	4.762	3.386	7.43	4.086	5.25	3.872	3.274	4.266	5.762	4.199	3.24	3.687
16.9	5.325	4.659	5.014	3.468	7.249	3.737	5.113	3.801	3.116	4.26	5.761	3.805	3.368	3.526
17	5.481	4.789	4.911	3.385	7.329	3.811	5.331	3.792	3.555	4.248	5.538	4.033	3.493	3.712
17.1	5.463	4.33	5.035	3.367	7.853	3.539	5.568	3.86	3.882	4.408	5.413	3.997	3.137	3.635
17.2	5.173	4.017	4.374	3.624	7.22	3.721	5.342	3.729	3.507	4.39	5.579	3.652	3.214	3.425
17.3	5.364	4.643	4.435	3.683	7.032	3.852	5.421	3.774	3.198	4.313	5.404	3.973	3.252	3.472
17.4	5.428	4.568	4.54	3.716	6.927	3.847	5.274	3.678	3.219	4.382	5.377	3.929	3.293	3.246
17.5	5.572	4.722	4.484	3.726	7.033	3.847	4.779	3.733	3.178	4.782	5.456	3.899	2.912	3.278
17.6	5.706	4.051	4.126	3.657	7.088	3.824	4.817	3.843	3.088	4.684	5.123	3.921	2.813	3.018
17.7	5.383	4.26	4.176	3.568	7.541	3.579	5.089	3.887	3.148	4.686	5.058	4.072	2.886	2.908
17.8	5.449	4.472	4.294	3.97	7.649	3.558	5.303	3.742	3.057	4.629	5.022	4.227	3.032	3.223
17.9	5.427	4.724	4.382	3.629	8.175	3.618	5.468	3.885	2.944	4.444	4.858	4.029	3.184	3.147
18	5.457	5.181	4.428	3.781	8.293	3.559	5.434	3.846	2.771	4.286	5.423	4.221	3.214	2.695
18.1	5.526	5.031	4.409	3.548	8.529	3.422	5.497	4.086	2.844	4.264	5.236	4.11	3.192	2.836
18.2	5.477	5.532	4.306	3.387	8.414	3.793	5.157	3.824	2.827	3.937	5.152	4.514	3.071	2.59
18.3	5.743	5.619	4.398	3.487	8.418	3.321	4.785	3.763	3.272	3.599	5.183	4.182	3.057	2.843
18.4	5.411	5.485	4.42	3.858	7.952	3.766	4.73	3.701	2.896	3.649	5.409	4.191	3.335	3.079
18.5	5.748	5.469	4.691	3.983	8.137	3.543	4.793	3.998	2.971	3.709	5.439	4.089	3.027	2.744
18.6	5.56	5.464	4.727	4.038	8.214	3.554	5.201	3.931	3.05	3.375	5.53	4.018	3.345	2.912
18.7	5.701	5.584	5.065	3.588	8.922	3.634	5.237	3.969	2.875	3.648	5.508	4.22	3.403	2.991
18.8	5.668	5.096	4.84	3.721	9.01	3.655	5.684	4.296	2.888	3.534	5.425	4.047	3.107	2.906
18.9	5.517	5.059	5.092	3.573	9.21	3.981	5.873	4.071	2.964	3.516	5.458	3.908	3.312	3.219
19	5.592	5.353	4.925	3.804	8.974	3.741	6.548	3.816	3.157	3.63	5.221	4.176	3.251	3.302
19.1	5.586	5.414	4.969	3.797	8.518	3.95	6.316	3.779	2.998	3.352	4.966	4.046	3.276	3.424
19.2	5.563	5.155	4.447	3.825	8.919	3.603	6.482	3.691	2.914	3.172	5.014	4.167	2.966	3.32
19.3	5.965	5.155	4.614	3.563	8.996	3.928	6.289	3.391	2.928	3.317	5.196	4.221	3.364	3.452
19.4	6.169	4.851	4.449	3.158	8.891	3.944	5.779	3.558	3.431	3.352	5.135	4.186	3.361	2.799
19.5	5.791	4.92	4.263	3.316	9.194	3.902	5.956	3.499	3.251	3.528	5.235	4.723	3.45	2.819
19.6	5.484	5.258	4.442	3.633	8.991	3.743	5.868	3.336	3.127	3.464	5.498	4.673	3.433	2.658
19.7	5.4	4.752	4.17	3.646	9.683	4.083	5.964	3.364	3.102	3.296	5.542	4.229	3.306	2.462
19.8	5.314	4.515	4.55	3.565	9.925	3.72	5.838	3.632	2.932	3.214	5.491	4.525	3.22	2.909
19.9	5.399	4.719	4.008	3.1	9.787	3.708	5.381	3.9	3.105	3.247	5.363	4.254	3.048	3.086
20	5.579	4.438	4.089	3.48	9.352	3.636	5.416	3.778	2.958	3.205	5.448	4.303	3.065	2.85
20.1	5.862	4.274	4.316	3.032	8.819	3.77	5.263	3.685	3.083	3.48	5.55	4.125	3.337	2.664
20.2	5.448	4.566	4.584	3.051	8.478	3.72	5.279	3.565	2.988	3.251	5.567	4.144	3.593	3.018
20.3	5.489	4.473	4.497	3.632	9.05	3.917	5.51	3.918	2.874	3.387	5.546	4.041	3.257	3.082
20.4	5.827	4.359	4.086	3.049	9.26	4.101	5.906	3.89	2.922	3.505	5.439	4.223	3.276	2.831
20.5	5.901	4.909	4.073	3.217	9.538	3.982	5.567	3.774	3.002	3.362	5.445	4.51	3.286	2.749
20.6	5.899	4.585	4.451	3.477	9.513	3.561	5.268	3.833	3.091	3.058	5.338	3.959	3.555	2.808
20.7	5.77	4.391	4.228	2.911	9.736	3.58	5.243	3.763	2.91	3.328	5.349	4.18	3.312	2.59
20.8	5.842	4.386	4.603	2.881	9.975	3.399	5.57	3.646	3.065	3.407	5.339	4.225	3.47	2.863
20.9	5.733	4.027	4.182	3.196	9.744	3.229	5.968	3.698	3.448	3.401	5.414	4.502	3.416	2.79
21	5.568	4.15	4.271	3.029	9.061	3.173	5.634	4.027	3.051	3.369	5.371	4.539	3.32	3.06
21.1	5.839	4.182	4.205	3.004	9.763	3.703	6.061	4.211	2.877	3.57	5.471	4.408	3.268	2.971
21.2	5.697	4.332	4.238	2.987	9.912	3.567	6.347	4.069	3.292	3.584	5.409	4.317	3.405	2.846
21.3	5.541	4.071	4.325	2.922	9.589	3.563	6.221	4.214	2.986	3.324	5.429	4.508	3.485	2.694
21.4	5.603	4.275	4.484	2.657	9.653	3.566	6.11	4.112	3.286	3.26	5.363	4.323	3.3	2.993
21.5	5.62	4.405	4.582	2.956	8.743	3.475	5.78	4.034	3.128	3.455	5.237	4.684	3.15	3.122
21.6	5.64	4.764	4.432	2.916	8.696	3.873	5.855	4.179	3.53	3.407	5.402	4.42	3.32	2.987
21.7	5.616	4.568	4.166	3.081	8.595	3.57	5.767	4.177	3.548	3.416	5.241	4.652	3.147	2.717
21.8	5.577	4.57	4.079	3.161	9.534	3.576	5.077	4.365	3.582	3.389	5.389	4.414	2.996	2.918
21.9	5.609	4.813	4.37	3.142	9.532	3.668	5.132	4.212	3.5	3.385	5.197	4.685	3.409	2.811
22	5.641	4.814	4.268	3.095	9.123	3.569	5.179	4.125	3.198	3.486	5.287	4.255	3.073	2.753
22.1	5.763	4.835	4.438	3.4	9.147	3.376	4.825	4.171	3.572	3.442	5.355	4.106	3.189	3.031
22.2	5.809	4.788	4.503	2.918	9.421	3.568	5.076	3.845	3.223	3.558	5.313	4.019	3.226	3.058
22.3	5.746	4.803	4.765	3.112	9.168	3.593	4.766	3.934	3.549	3.472	5.442	4.077	3.166	2.933
22.4	5.681	4.664	4.914	2.833	8.95	3.31	5.017	3.831	3.863	3.507	5.408	3.879	3.226	2.973
22.5	5.58	4.548	4.712	3.013	8.569	3.742	4.525	3.765	3.511	3.289	5.427	3.973	3.195	3.164
22.6	5.684	3.805	4.958	2.974	8.863	3.867	4.518	3.846	3.107	3.338	5.351	3.835	3.261	3.157
22.7	5.873	3.887	5.047	3.076	8.928	4.018	5.208	3.49	3.153	3.305	5.489	4.409	3.04	3.18
22.8	5.726	3.905	5.167	3.049	9.056	4.117	5.012	3.549	3.124	3.532	5.425	4.389	3.244	3.176
22.9	6.098	4.36	4.907	2.861	9.269	4.003	4.386	3.375	3.22	3.053	5.597	4.59	3.227	2.99
23	5.762	4.172	4.98	2.931	9.212	3.976	4.449	3.591	3.289	3.143	5.571	4.485	2.907	2.794
23.1	5.772	4.427	4.743	2.88	9.534	4.463	4.29	3.709	3.601	2.924	5.438	4.667	3.258	2.9
23.2	5.765	4.456	4.864	2.756	9.001	4.561	4.344	3.598	3.308	2.938	5.404	4.692	2.834	2.976
23.3	5.923	4.327	4.837	2.562	9.11	4.391	3.872	3.683	3.45	3.162	5.432	4.32	3.131	2.932
23.4	5.838	4.167	4.834	2.666	9.436	4.261	4.14	4.015	3.535	3.13	5.308	4	2.877	3.002
23.5	6.084	4.282	5.021	2.569	9.396	4.183	4.306	3.699	3.306	3.188	5.213	4.218	2.917	3.169
23.6	6.145	3.893	4.864	2.618	9.098	4.268	4.261	3.556	3.043	2.851	5.297	4.232	2.968	2.746
23.7	5.799	3.87	4.877	2.746	8.801	3.9	4.657	3.593	3.272	3.341	5.235	4.272	3.086	2.605
23.8	5.921	4.18	4.704	2.777	8.825	4.134	4.898	3.593	2.92	3.039	5.248	4.417	3.217	2.642
23.9	6.145	3.894	4.503	2.734	8.444	4.333	4.264	3.793	3.324	3.543	5.254	4.2	3.218	2.691
24	5.958	4.207	4.786	2.656	8.245	4.524	3.742	3.582	3.451	3.26	5.31	4.021	3.225	3.009
24.1	5.921	4.073	4.576	2.889	8.484	4.438	4.229	3.603	3.742	3.144	5.174	4.04	3.514	2.639
24.2	5.88	3.821	4.732	2.964	8.703	4.459	4.721	3.773	3.471	3.079	5.186	4.068	3.351	2.933
24.3	5.797	3.814	4.482	2.763	9.119	4.317	4.427	3.545	3.385	3.14	4.959	3.81	3.355	2.688
24.4	5.882	3.944	3.931	2.807	8.551	4.436	4.532	3.488	3.399	3	4.909	3.316	3.437	2.887
24.5	6.067	4.11	4.021	2.566	8.478	4.04	5.076	3.385	3.243	3.076	4.989	3.399	3.53	2.79
24.6	6.017	4.078	3.977	3.01	8.166	4.266	5.226	3.356	3.222	3.184	5.101	3.606	3.449	3.101
24.7	6.05	4.063	3.743	3.152	8.518	3.874	5.136	3.325	3.228	3.346	5.191	3.688	3.385	3.013
24.8	5.904	4.313	4.168	3.074	8.307	3.91	5.084	3.471	3.19	3.272	5.153	4.106	3.333	2.906
24.9	5.943	4.371	4.079	2.921	8.233	4.062	4.925	3.11	3.363	3.435	5.18	4.233	3.482	2.832
25	5.908	4.483	4.108	3.049	8.421	4.03	5.838	3.364	3.539	3.448	5.281	4.292	3.535	3.039
25.1	6.078	4.108	4.309	2.932	8.062	3.97	5.413	3.171	3.317	3.291	5.04	4.393	3.391	3.209
25.2	5.826	4.479	4.194	3.12	8.352	3.827	5.585	3.534	3.424	3.461	4.959	4.472	3.549	3.227
25.3	5.813	4.577	4.638	3.125	8.264	4.031	5.505	3.402	3.521	3.302	4.794	4.201	3.523	3.125
25.4	5.773	3.849	4.756	2.991	8.092	3.997	5.707	3.456	3.246	3.44	4.785	4.235	3.417	3.039
25.5	5.566	3.993	4.583	3.315	7.776	4.065	5	3.581	3.095	3.566	4.961	4.231	3.214	3.209
25.6	5.586	4.311	4.506	3.054	7.99	3.965	5.079	3.76	3.518	3.527	5.037	4.192	3.302	3.064
25.7	5.614	4.134	4.468	3.003	7.899	4.357	5.094	3.067	3.599	3.435	5.073	4.174	3.302	3.079
25.8	5.471	3.873	4.557	2.934	7.72	4.204	5.536	3.514	3.256	3.469	4.874	3.797	3.049	2.675
25.9	5.674	3.823	4.4	3.03	7.523	4.069	5.371	3.527	3.314	3.498	4.862	4.036	3.156	2.76
26	5.898	4.086	4.22	2.828	7.484	3.827	5.279	3.491	3.361	3.352	4.846	4.033	3.305	3.097
26.1	5.917	4.062	4.219	2.784	7.251	3.617	5.674	3.485	3.199	3.31	4.619	3.856	3.335	3.245
26.2	5.959	4.311	4.197	3.065	7.244	3.602	5.217	3.398	3.284	3.323	4.784	3.845	3.187	3.045
26.3	5.987	4.653	4.347	3.018	7.612	3.684	4.566	3.65	3.003	3.295	4.75	4.179	2.879	3.171
26.4	5.862	4.173	4.458	2.914	7.487	3.929	5.152	3.717	3.043	3.461	4.719	4.057	3.087	3.387
26.5	6.042	4.67	4.608	2.939	7.255	3.774	4.791	3.736	2.985	3.481	4.832	4.37	3.177	3.51
26.6	5.963	4.254	4.213	2.876	7.278	3.927	4.652	3.569	3.322	3.255	4.621	4.109	3.086	3.485
26.7	5.792	4.381	4.362	2.733	7.031	4.166	4.373	3.475	3.418	3.158	4.692	4.033	2.961	3.285
26.8	5.479	4.579	4.465	3.033	6.689	4.035	4.83	3.534	3.423	3.497	4.807	4.127	3.012	3.274
26.9	5.567	4.381	4.271	3.024	6.717	4.505	4.378	3.729	3.125	3.554	5.045	4.35	2.709	3.53
27	5.404	4.445	4.356	2.742	7.314	4.319	4.704	3.375	3.402	3.328	4.86	4.473	3.06	3.444
27.1	5.501	4.582	5.012	3.042	7.469	4.056	4.134	3.534	3.54	3.394	4.797	4.643	2.663	3.277
27.2	5.321	4.774	4.592	3.072	7.49	4.3	4.392	3.284	3.811	3.347	4.875	4.567	2.744	3.191
27.3	5.441	4.68	4.622	2.983	7.26	4.413	5.089	3.154	3.779	3.781	4.952	4.513	2.757	3.236
27.4	5.531	4.522	4.738	2.996	7.515	4.477	5.349	3.186	3.617	3.7	5.138	4.457	2.992	3.213
27.5	5.491	4.414	4.831	2.739	7.623	4.64	5.503	2.985	3.826	3.539	4.884	4.001	2.76	2.89
27.6	5.643	4.076	4.605	2.69	6.875	4.565	5.293	3.013	3.461	3.657	4.904	3.797	2.992	3.186
27.7	5.928	4.086	4.784	2.887	7.04	4.634	5.922	3.341	3.472	3.626	4.815	4.33	2.932	3.142
27.8	5.727	4.156	5.033	2.916	7.052	4.931	5.608	3.361	3.66	3.84	4.661	4.37	3.133	3.261
27.9	5.72	4.105	5.301	2.892	6.679	5.042	6.002	3.283	3.674	3.545	4.846	4.498	3.288	3.236
28	5.69	4.569	5.037	2.93	7.112	5.003	6.381	3.194	3.395	3.789	5.157	4.281	3.257	3.061
28.1	5.692	4.613	5.022	2.788	7.089	5.277	5.972	2.97	3.724	3.601	4.93	4.059	3.296	3.284
28.2	5.583	4.221	5.013	2.943	7.684	4.927	6.163	2.924	3.588	3.763	5.226	4.149	3.177	3.077
28.3	5.506	3.904	5.003	2.892	7.561	4.985	6.547	2.864	3.474	3.486	5.122	3.856	3.323	3.084
28.4	5.429	3.739	4.882	2.867	7.242	4.411	6.378	2.962	3.493	3.781	5.083	3.673	3.223	3.18
28.5	5.433	4.345	5.138	3.16	7.674	4.148	6.485	3.119	3.409	3.714	5.202	3.572	3.434	3.154
28.6	5.5	4.267	4.72	2.875	7.119	4.157	6.443	3.609	3.039	3.746	5.041	3.604	3.106	3.034
28.7	5.45	4.071	4.337	3.169	6.784	4.324	6.26	3.311	3.668	3.633	4.977	3.962	3.112	3.155
28.8	5.489	4.388	4.168	3.15	6.913	4.624	5.868	3.422	3.447	3.375	5.029	3.906	3.407	3.186
28.9	5.553	4.162	4.129	2.81	6.647	4.551	5.536	3.405	3.157	3.646	5.168	3.917	3.313	3.062
29	5.515	3.915	3.92	3.077	6.616	4.573	6.065	3.323	2.987	3.436	4.886	4.26	3.455	3.298
29.1	5.588	4.048	4.506	2.929	7.136	4.912	6.155	3.229	3.078	3.581	4.855	4.156	3.317	3.145
29.2	5.482	3.956	4.619	2.915	7.5	4.792	6.36	3.245	3.231	3.691	4.953	4.385	3.063	3.114
29.3	5.637	4.06	4.488	2.75	7.739	4.5	5.824	3.38	3.563	3.453	5.033	4.424	3.184	2.962
29.4	5.602	3.786	4.259	2.688	7.907	4.516	5.611	3.277	3.557	3.651	4.992	4.319	2.922	2.977
29.5	5.633	4.063	4.467	2.672	8.071	4.325	5.236	3.35	3.38	3.7	5.3	4.201	2.905	3.429
29.6	5.543	3.952	4.663	2.674	8.057	4.093	4.772	3.166	3.215	3.688	5.298	4.252	3.224	3.239
29.7	5.517	3.907	4.928	2.831	7.937	4.187	5.108	3.312	3.441	3.38	5.079	4.498	3.505	3.088
29.8	5.516	3.502	5.166	3.075	8.334	3.811	4.628	3.094	3.353	3.44	5.035	4.246	3.637	2.894
29.9	5.64	3.201	5.132	2.914	7.694	3.961	4.781	3.185	3.122	3.22	5.016	4.399	3.03	3.036
30	5.819	3.214	4.75	2.717	7.728	3.83	4.025	3.278	3.404	3.499	5.001	4.191	3.145	3.007
30.1	5.807	3.14	4.943	2.556	7.717	3.809	4.275	3.484	3.095	3.528	5.111	4.058	3.093	3.168
30.2	5.848	3.178	5.326	2.782	7.831	4.402	4.312	3.458	3.132	3.261	5.059	4.321	3.332	3
30.3	5.8	3.499	4.846	3.038	7.227	4.462	4.998	3.123	3.218	3.306	5.05	4.382	3.242	2.982
30.4	5.929	3.075	4.86	2.896	7.49	4.396	4.98	2.997	3.635	3.434	4.85	4.104	2.949	3.064
30.5	6.155	3.406	4.977	2.865	7.311	4.468	5.069	3.063	3.477	3.831	4.887	4.044	2.322	2.897
30.6	5.779	3.42	5.036	2.84	7.752	4.706	5.473	2.81	3.496	3.291	4.685	4.027	2.411	3.092
30.7	5.823	3.827	5.04	3.034	8.108	4.556	5.721	3.179	3.495	3.204	4.51	4.312	2.675	2.873
30.8	5.781	3.562	5.424	2.744	7.704	4.303	5.59	3.222	3.523	3.313	4.835	4.145	2.614	3.417
30.9	5.628	3.394	5.117	2.535	7.851	4.236	5.624	2.903	3.201	3.04	4.939	4.125	2.988	3.13
31	5.586	3.346	5.336	2.617	8.277	4.344	5.363	2.836	3.455	3.26	5.08	4.495	3.35	2.906
31.1	5.561	3.125	5.15	2.619	8.711	4.623	5.822	3.137	3.418	3.568	5.068	4.145	2.83	3.254
31.2	5.496	3.151	4.888	2.692	8.487	4.804	6.407	3.239	3.415	3.448	5.358	4.238	3.096	3.345
31.3	5.206	3.37	4.917	2.775	8.066	4.381	6.097	3.328	3.251	3.56	5.255	4.004	2.896	3.367
31.4	5.382	3.277	5.084	2.75	8.505	4.34	6.061	3.228	3.179	3.276	5.211	3.906	3.019	3.401
31.5	5.424	3.308	5.303	3.032	8.166	4.409	6.073	3.148	3.066	3.335	5.363	3.632	3.078	3.266
31.6	5.507	3.179	5.058	3.089	8.292	4.665	6.073	3.231	3.463	3.302	5.197	3.922	3.075	3.346
31.7	5.418	3.474	5.009	2.928	8.026	4.697	6.23	3.221	3.275	3.477	5.279	3.846	2.769	3.332
31.8	5.396	3.794	5.013	3.11	8.206	4.67	5.713	3.193	3.48	3.538	5.364	4.145	2.94	3.379
31.9	5.493	3.988	5.476	2.837	8.151	4.507	5.378	3.028	3.606	3.738	5.48	4	3.107	3.123
32	5.494	3.913	5.224	2.734	8.567	4.165	5.205	3.218	3.664	3.43	5.323	4.171	3.321	3.547
32.1	5.459	4.038	5.253	2.72	8.946	4.106	5.241	3.241	3.835	3.397	5.394	4.189	3.62	3.598
32.2	5.488	3.708	5.157	2.949	9.376	4.294	5.243	3.188	3.42	3.258	5.261	3.661	3.319	3.668
32.3	5.536	3.678	4.879	2.84	9.099	4.409	5.186	3.058	3.576	3.271	5.285	3.777	3.599	3.188
32.4	5.547	3.734	4.931	2.881	9.022	3.792	5.245	3.116	3.689	3.198	5.402	3.843	3.826	3.351
32.5	5.724	3.997	4.604	2.896	8.962	4.087	5.716	3.074	3.462	3.131	5.438	3.793	3.557	3.081
32.6	5.569	3.812	5.284	3.083	9.412	4.092	5.548	2.964	3.226	3.301	5.492	3.498	3.471	3.097
32.7	5.584	3.532	5.393	3.062	9.196	4.19	5.228	3.068	3.55	3.337	5.396	3.407	3.38	3.294
32.8	5.513	3.516	5.223	2.898	9.206	4.396	5.515	2.934	3.84	3.214	5.455	3.426	3.135	3.075
32.9	5.326	3.701	4.951	3.168	9.056	4.904	5.542	3.002	3.528	3.04	5.318	3.67	3.132	3.299
33	5.292	3.603	5.167	2.968	8.75	4.959	5.697	2.853	3.552	3.118	5.412	3.364	3.231	2.952
33.1	5.317	3.778	4.907	2.888	8.763	5.148	5.771	2.92	3.376	3.331	5.522	3.519	3.254	2.827
33.2	5.482	3.612	5.09	2.801	8.869	4.763	6.025	2.815	3.212	3.456	5.515	3.765	3.245	2.97
33.3	5.515	4.058	5.15	2.94	8.5	5.005	6.015	3.297	3.703	3.531	5.243	3.529	3.159	2.848
33.4	5.447	4.067	5.038	3.013	8.586	4.732	5.359	3.377	3.697	3.52	5.316	3.657	3.071	2.793
33.5	5.459	3.857	4.719	2.77	8.205	4.841	5.481	3.148	3.563	3.537	5.307	3.313	3.406	2.887
33.6	5.435	3.758	4.32	2.845	8.367	4.834	5.566	3.426	3.772	3.3	5.554	2.998	2.901	2.717
33.7	5.153	3.237	4.394	2.904	8.372	4.611	5.245	3.122	3.597	3.624	5.511	2.933	3.224	3.006
33.8	5.25	3.02	4.318	2.836	8.524	4.874	5.572	3.341	3.757	3.637	5.283	2.786	2.993	3.271
33.9	5.298	3.353	4.353	3.167	8.269	4.745	5.796	3.103	3.918	3.744	5.483	3.159	2.886	3.406
34	5.437	3.669	4.22	2.927	8.332	4.646	5.528	3.279	3.583	3.789	5.323	3.661	3.002	3.283
34.1	5.329	3.653	3.941	2.93	8.182	4.534	5.834	3.336	3.457	3.519	5.414	3.687	3.01	3.391
34.2	5.463	3.4	4.136	3.155	7.849	4.301	5.478	3.453	3.475	3.714	5.321	3.808	3.197	3.464
34.3	5.126	3.162	3.875	3.089	7.756	4.346	5.51	3.502	3.889	3.572	5.47	3.756	2.836	3.455
34.4	5.154	3.749	3.739	3.187	7.61	4.082	5.485	3.252	3.881	3.498	5.458	3.715	3.031	3.643
34.5	5.302	3.766	3.79	3.029	7.048	4.02	5.633	3.16	3.981	3.569	5.399	3.794	3.096	3.458
34.6	5.222	3.563	3.687	2.772	7.037	3.986	5.38	3.385	3.747	3.403	5.332	3.463	2.963	3.576
34.7	5.183	3.522	4.031	2.827	6.583	4.091	5.258	3.147	3.519	3.479	5.451	3.835	3.265	3.259
34.8	5.081	3.588	3.947	2.814	6.951	4.214	5.36	2.976	3.436	3.378	5.455	3.811	2.969	2.889
34.9	5.098	3.687	3.847	2.805	5.979	4.588	5.498	3.325	3.731	3.475	5.397	3.614	3.054	2.78
35	5.132	3.444	4.085	2.835	6.557	4.496	5.564	3.726	3.471	3.454	5.218	3.736	2.936	2.639
35.1	4.99	3.364	4.037	2.908	6.719	4.342	4.988	3.683	3.651	3.454	5.589	3.613	2.712	3.06
35.2	4.798	3.49	4.37	3.034	6.816	4.58	4.832	3.518	3.674	3.341	5.389	3.96	2.962	2.884
35.3	4.895	3.325	4.175	2.86	7.266	4.738	4.59	3.432	3.97	3.39	5.59	4.094	3.122	2.762
35.4	4.994	3.358	4.591	2.989	7.291	4.732	4.863	3.489	3.922	3.512	5.397	3.589	2.842	3.307
35.5	4.87	3.496	4.852	3.09	7.62	4.671	5.238	3.346	3.874	3.812	5.498	3.939	3.001	3.333
35.6	4.912	2.907	4.561	2.651	8.12	4.905	4.581	3.519	3.836	3.794	5.317	3.841	3.346	3.402
35.7	4.729	3.068	4.777	2.775	8.614	4.838	4.451	3.948	3.81	3.852	5.316	3.68	2.64	3.647
35.8	4.868	3.052	4.622	2.753	8.431	4.751	4.581	4.11	3.781	3.903	5.377	4.066	2.671	3.781
35.9	4.824	3.154	4.575	2.79	7.943	5.022	4.607	3.894	3.732	3.922	5.277	3.98	2.941	3.381
36	4.858	3.416	4.723	2.744	7.966	4.246	5.252	4.014	3.598	3.821	5.448	3.952	3.236	3.43
36.1	4.861	3.552	4.649	2.827	8.697	4.401	5.392	3.871	3.786	4.013	5.334	4.325	2.781	3.547
36.2	4.714	3.703	4.419	2.747	8.467	4.647	5.305	3.693	3.987	3.849	5.214	4.44	3.36	3.712
36.3	4.724	3.534	4.057	2.844	9.032	4.832	5.272	3.471	3.736	3.813	5.386	4.642	3.554	3.947
36.4	4.585	3.096	4.202	2.888	9.237	4.968	4.729	3.317	3.894	3.931	5.3	4.743	3.466	3.652
36.5	4.773	3.051	4.294	2.877	8.923	5.046	4.33	3.088	4.186	3.972	5.196	4.704	3.637	3.106
36.6	5.035	3.005	4.616	2.774	8.934	4.778	4.902	3.295	3.984	3.769	5.189	4.051	3.966	3.428
36.7	4.888	2.738	4.544	2.783	9.385	4.453	4.585	3.367	3.565	3.849	5.436	4.011	3.673	3.064
36.8	4.958	3.045	4.447	2.746	9.084	4.274	4.404	3.328	3.625	3.595	5.69	3.977	3.424	3.264
36.9	4.815	2.991	4.412	2.797	9.173	4.485	4.425	3.571	3.922	3.823	5.354	3.773	2.928	2.974
37	4.899	3.084	4.286	2.886	9.287	4.385	4.564	3.362	3.693	3.696	5.32	3.721	3	3.254
37.1	5.082	3.307	4.295	2.994	9.073	4.41	4.928	3.297	3.598	3.683	5.222	3.901	2.751	3.516
37.2	5.022	3.553	4.211	2.911	8.66	4.289	4.598	3.229	3.713	3.555	5.229	3.776	2.985	3.45
37.3	4.861	3.445	4.436	2.752	8.11	4.174	4.755	3.442	3.522	3.549	5.285	3.71	3.034	3.477
37.4	5.102	3.902	4.381	2.651	7.983	3.789	4.738	3.264	3.836	3.66	5.13	3.699	2.788	2.956
37.5	4.799	3.956	4.332	2.631	7.986	3.924	4.805	3.355	3.529	3.708	5.153	3.944	2.589	3.258
37.6	4.963	3.666	4.324	2.894	7.809	3.934	5.377	3.313	3.675	3.378	5.278	4.022	2.591	3.17
37.7	4.985	3.928	3.996	2.756	7.884	3.78	5.221	3.193	3.738	3.359	5.352	4.047	2.881	3.529
37.8	4.806	3.67	4.225	2.895	8.137	4.146	5.098	3.047	4.141	3.331	5.331	4.221	2.837	3.58
37.9	4.871	3.963	4.092	2.717	8.259	4.352	5.346	3.255	4.077	3.636	5.322	4.325	2.697	3.231
38	5.033	4.014	4.187	2.671	8.216	4.183	5.207	3.423	3.725	3.506	5.427	4.047	2.796	3.135
38.1	5.04	4.045	4.239	2.707	8.567	4.297	4.963	3.164	3.413	3.747	5.142	4.366	3.118	3.486
38.2	5.06	4.193	4.343	2.818	8.724	4.455	4.313	3.258	3.628	3.537	5.172	4.014	2.977	3.124
38.3	4.976	4.073	4.469	2.746	8.708	4.496	4.307	3.309	3.717	3.503	5.355	4.012	2.9	3.627
38.4	5.031	3.894	4.32	2.691	8.412	4.459	4.12	3.355	3.847	3.467	5.145	3.92	3.291	3.341
38.5	5.02	3.827	4.579	2.977	8.381	4.232	4.308	3.138	3.505	3.399	5.023	4.396	3.078	3.09
38.6	4.805	3.607	4.629	2.752	8.537	4.1	4.145	2.982	3.861	3.27	4.983	4.32	3.332	3.085
38.7	5.021	3.722	4.649	2.787	8.185	3.945	4.142	3.46	3.792	3.615	4.716	4.546	3.146	3.055
38.8	4.997	3.593	4.834	2.741	8.315	4.08	4.007	3.289	3.619	3.647	5.024	4.327	2.884	3.401
38.9	5.002	3.579	5.057	2.789	8.554	4.158	4.18	3.465	3.488	3.76	5.052	4.239	3.154	3.629
39	4.974	3.463	5.156	2.737	8.432	4.04	4.43	3.441	3.528	3.492	4.78	4.423	2.973	3.382
39.1	5.017	3.378	5.094	2.745	7.874	4.352	3.922	3.429	3.556	3.425	4.813	4.449	3.103	3.185
39.2	4.902	3.233	5.184	2.758	7.888	3.821	3.662	3.74	3.506	3.543	4.857	4.62	2.891	3.366
39.3	5	3.264	5.192	2.674	7.328	3.863	3.522	3.697	3.831	3.72	4.805	4.608	3.062	3.517
39.4	4.972	3.143	5.38	2.792	7.426	4.179	3.827	3.717	3.538	3.884	4.817	4.619	2.802	3.35
39.5	4.946	2.897	5.141	2.797	7.52	4.191	4.126	4.164	3.51	3.791	5.329	4.318	3.084	3.227
39.6	4.97	3.081	4.866	2.888	6.87	4.203	3.601	3.974	3.638	3.733	5.053	4.579	3.208	3.144
39.7	4.928	2.98	5.064	2.707	7.146	3.674	3.885	3.755	3.586	3.869	5.177	4.587	3.227	3.35
39.8	4.829	2.846	5.11	2.713	7.127	3.61	3.839	3.754	3.64	3.618	5.232	4.333	3.235	3.185
39.9	5.029	3.139	4.945	2.64	6.891	3.739	3.897	3.713	3.733	3.656	5.355	4.924	3.101	3.007
40	4.791	3.3	5.202	2.67	6.625	3.721	3.982	3.679	3.476	3.567	5.451	4.625	3.239	3.487
40.1	4.947	3.308	4.731	2.695	6.488	3.927	3.725	3.543	3.702	4.089	5.489	4.701	3.35	3.793
40.2	4.878	2.948	4.921	2.616	6.413	3.675	4.059	3.866	3.487	3.653	5.384	4.567	3.329	3.462
40.3	4.958	3.003	5.094	2.77	6.1	3.88	4.026	3.568	3.361	3.458	5.187	4.631	3.082	3.439
40.4	5.129	3.077	5.159	2.707	6.33	3.722	3.808	3.467	4.011	3.742	5.168	4.35	3.05	3.503
40.5	4.812	3.28	5.345	2.719	6.508	4.105	4.078	3.285	4.045	3.729	5.14	4.332	3.057	3.469
40.6	4.667	3.287	5.393	2.631	6.206	4.35	4.575	3.413	3.558	3.757	5.015	4.345	2.946	3.741
40.7	4.8	3.342	5.326	2.657	6.261	4.017	4.652	3.371	3.864	3.783	4.944	4.893	3.018	3.497
40.8	4.707	3.376	5.258	2.671	5.781	4.24	4.472	3.33	3.957	3.679	5.172	4.666	2.789	3.537
40.9	4.649	3.284	5.216	2.619	6.492	3.892	4.485	3.622	3.842	3.882	5.222	4.675	2.985	3.87
41	4.686	3.379	5.393	2.863	6.445	4.28	5.131	3.693	4.003	3.7	5.204	4.577	3.039	3.706
41.1	4.854	3.307	5.585	2.741	6.741	4.358	5.46	3.781	4.104	3.616	5.177	4.535	2.908	3.481
41.2	4.96	3.349	5.747	2.835	6.877	4.174	5.682	3.833	3.661	3.817	5.358	4.248	3.151	3.386
41.3	5.022	2.982	5.155	2.94	6.786	4.153	5.504	3.63	3.582	3.731	5.385	3.886	3.496	3.206
41.4	4.88	3.343	5.249	2.677	7.124	3.941	5.679	3.542	4.145	3.708	5.365	4.105	3.265	3.424
41.5	5.23	3.505	5.281	2.772	7.048	4.097	5.744	3.161	4.318	3.455	5.461	4.273	3.471	3.196
41.6	4.96	3.29	5.65	2.654	7.106	4.062	5.617	3.203	4.103	3.573	5.394	4.284	3.095	3.336
41.7	4.944	3.071	5.61	2.707	7.305	4.304	5.676	3.403	4.031	3.511	5.562	4.578	3.18	3.208
41.8	4.977	2.888	5.705	2.536	7.395	4.17	5.234	3.452	4.204	3.508	5.498	4.576	3.165	3.274
41.9	4.992	3.051	5.195	2.644	7.634	4.216	5.319	3.333	4.262	3.604	5.388	4.83	3.687	3.154
42	5.021	3.001	5.178	2.832	7.282	4.244	5.397	3.553	4.328	3.702	5.413	4.687	3.318	3.365
42.1	4.757	2.747	5.18	2.727	7.203	4.154	4.828	3.423	4.189	3.86	5.411	4.94	3.284	3.164
42.2	4.731	2.903	5.119	2.63	7.636	3.975	4.768	3.166	4.19	3.993	5.407	4.948	2.975	3.55
42.3	4.784	2.807	5.22	2.657	8.431	4.216	4.994	3.315	4.26	4.102	5.343	4.645	3.414	3.773
42.4	4.982	2.983	5.339	2.554	8.215	4.14	4.854	3.472	4.419	3.952	5.458	4.593	3.25	3.507
42.5	4.897	2.773	5.48	2.677	8.662	4.177	5.161	3.569	4.257	4.123	5.589	4.688	2.828	3.586
42.6	4.857	3.099	5.258	3.027	8.682	4.256	5.514	3.711	4.264	3.916	5.555	4.514	2.908	3.768
42.7	4.939	3.178	5.488	2.901	8.662	4.206	5.332	3.752	4.195	3.917	5.431	4.677	3.236	3.955
42.8	4.843	3.208	5.47	3.038	8.062	4.269	5.384	3.547	3.569	3.954	5.234	4.752	3.068	3.887
42.9	4.929	3.283	5.194	3.028	7.994	4.216	5.469	3.541	3.712	3.909	5.218	4.697	3.085	3.872
43	4.933	3.191	5.271	2.955	7.718	4.216	4.886	3.564	3.919	4.186	5.258	4.614	2.565	3.919
43.1	5.043	3.115	5.236	2.915	7.891	4.046	5.345	3.515	4.056	4.222	5.27	4.75	2.573	3.792
43.2	5.151	3.254	5.451	3.023	7.986	4.052	4.984	3.536	4.198	4.428	5.285	4.481	2.628	3.839
43.3	5.431	3.419	5.594	3.017	7.587	4.118	5.266	3.348	3.866	4.546	5.228	4.397	2.991	3.951
43.4	5.037	3.358	5.595	2.837	7.684	4.37	5.601	3.317	3.909	4.355	5.21	4.595	3.019	3.64
43.5	5.355	2.898	5.494	2.954	7.982	4.279	5.527	3.194	3.758	4.486	5.123	4.47	3.165	3.678
43.6	5.129	2.98	5.297	2.988	8.043	4.454	5.726	3.248	3.596	4.598	5.253	4.444	3.121	3.558
43.7	5.418	3.216	5.549	2.975	8.012	3.901	5.244	3.218	3.583	4.464	5.182	4.642	2.87	3.99
43.8	5.448	3.518	5.633	2.887	8.005	3.824	4.746	3.319	3.554	4.647	5.173	4.588	2.997	3.872
43.9	5.386	3.521	5.466	2.869	8.109	3.679	4.889	2.952	3.537	4.318	4.929	4.782	3.031	3.998
44	5.357	3.476	5.181	3.276	7.757	3.862	4.801	2.853	3.743	4.248	5.045	4.834	3.518	4.134
44.1	5.363	3.445	4.947	2.993	8.054	4.117	5.121	2.871	3.593	4.485	5.007	4.816	3.338	4.345
44.2	5.42	3.377	4.912	3.036	7.926	4.274	5.339	3.301	3.869	4.469	4.941	4.917	3.166	4.007
44.3	5.293	3.19	4.854	3.163	8.144	4.262	5.379	3.373	3.724	4.26	4.902	4.743	3.154	4.126
44.4	5.198	3.072	4.792	2.938	7.969	4.23	4.99	3.279	3.721	4.529	5.017	4.866	2.969	4.113
44.5	5.276	3.163	4.922	2.948	8.429	4.389	5.091	3.514	3.6	4.623	4.743	4.781	2.661	4.072
44.6	5.304	3.6	5.022	2.991	8.274	4.59	5.233	3.593	3.788	4.471	4.922	4.755	2.884	4.151
44.7	5.417	3.895	5.222	3.082	8.963	4.45	5.001	3.769	3.575	4.489	4.896	4.843	2.974	4.152
44.8	5.493	3.88	5.207	3.112	8.342	4.678	5.345	3.794	3.634	4.336	4.958	4.797	3.063	3.982
44.9	5.484	4.124	5.339	3.144	7.682	4.238	5.484	3.893	3.671	4.278	5.075	4.732	3.538	3.986
45	5.575	3.847	5.208	3.106	7.984	4.269	6.053	3.609	3.526	4.361	5.206	4.483	2.962	3.79
45.1	5.52	3.87	5.397	3.132	7.868	4.513	6.027	3.769	3.939	4.552	4.996	4.063	3.553	3.582
45.2	5.457	4.004	5.29	3.233	7.692	4.569	5.7	3.443	3.769	4.753	4.995	4.307	3.171	3.496
45.3	5.549	4.272	5.19	3.029	7.857	4.879	5.991	3.533	3.943	4.928	4.92	4.193	3.074	3.236
45.4	5.623	4.286	5.467	3.087	8.486	4.668	6.19	3.482	3.973	4.74	5.044	3.894	3.388	3.693
45.5	5.546	3.917	5.338	3.031	8.224	4.681	5.997	4.109	4.271	4.732	4.905	4.154	3.309	3.211
45.6	5.418	3.897	5.409	2.997	8.209	4.579	5.953	3.73	4.373	4.837	4.886	4.045	3.244	3.247
45.7	5.36	3.927	5.811	2.981	8.035	4.612	5.97	3.336	4.365	4.83	4.899	4.087	3.13	3.32
45.8	5.534	3.785	5.842	2.948	7.604	4.684	6.294	3.688	4.321	4.712	4.942	4.153	3.057	3.603
45.9	5.555	3.625	5.706	3.137	7.656	4.985	6.356	3.834	3.984	4.562	5.11	4.092	3.177	4.011
46	5.818	3.833	5.719	3.155	7.331	5.207	6.24	3.775	4.336	4.737	5.017	4.253	3.367	4.029
46.1	5.688	3.617	5.569	2.858	7.807	5.159	6.411	3.835	3.923	4.61	5.14	4.734	2.846	3.926
46.2	5.793	3.57	5.418	2.825	7.896	5.057	6.214	3.906	4.339	4.919	4.954	4.675	3.023	3.801
46.3	5.836	3.368	5.538	2.899	8.287	5.117	6.232	3.694	3.966	5.117	4.953	4.317	2.759	3.884
46.4	5.831	3.397	5.525	3.153	7.893	5.308	6.374	3.703	4.015	4.788	4.928	4.028	2.586	3.633
46.5	5.899	3.552	5.616	3.076	7.374	5.031	6.524	4.023	3.905	4.966	4.969	4.298	2.718	3.474
46.6	5.843	3.693	5.716	3	7.111	4.585	6.751	3.765	3.999	4.665	5.038	3.959	2.647	3.232
46.7	5.859	3.391	5.544	2.982	7.246	4.532	6.603	3.992	3.834	4.74	4.9	4.069	2.845	3.271
46.8	5.79	3.256	5.47	3.023	6.701	4.803	6.918	3.818	3.773	4.653	4.925	4.074	3.031	3.317
46.9	5.88	3.248	5.495	2.941	6.574	4.909	6.683	3.686	3.934	4.77	4.966	3.634	3.191	3.382
47	5.832	3.105	5.426	2.872	6.551	4.474	6.579	3.549	4.191	4.77	5.027	3.653	3.034	3.753
47.1	5.814	3.261	5.603	2.914	6.142	4.334	6.542	4.01	4.189	4.736	4.906	3.715	3.013	3.68
47.2	5.914	3.569	5.645	3.051	5.286	4.535	6.481	3.792	3.902	4.779	4.932	3.526	3.545	3.574
47.3	5.953	3.633	5.42	3.057	5.484	4.265	6.139	3.683	3.993	4.646	5.135	3.334	3.222	3.794
47.4	5.739	3.657	5.306	3.069	5.694	4.624	6.203	3.422	4.002	4.71	5.159	3.331	3.538	3.491
47.5	5.68	3.449	5.495	2.96	5.257	4.872	6.562	3.457	3.937	4.624	5.22	3.369	3.62	3.363
47.6	5.816	3.173	5.562	3.009	5.734	4.298	6.832	3.361	3.79	4.686	5.219	3.41	3.407	3.678
47.7	5.859	3.08	5.523	2.965	6.075	4.233	6.879	3.718	3.713	4.74	5.25	3.354	3.578	3.578
47.8	5.855	3.067	5.453	3.131	6.261	4.276	6.532	3.766	3.863	4.631	5.034	3.533	3.457	3.552
47.9	5.934	3.191	5.355	3.118	5.89	4.225	6.656	3.926	3.815	4.503	4.875	3.273	3.741	3.496
48	5.896	2.748	5.628	3.317	5.875	4.225	6.191	3.939	3.609	4.497	4.964	3.389	3.596	3.509
48.1	5.83	2.825	5.63	3.206	5.749	4.276	6.022	4.056	3.401	4.439	5.009	3.782	3.397	3.58
48.2	5.914	2.863	5.549	3.052	5.825	4.34	6.449	3.626	3.907	4.537	5.042	3.648	3.56	3.715
48.3	5.937	2.775	5.809	2.91	5.645	4.655	5.93	4.291	4.081	5.03	5.016	3.318	3.085	3.418
48.4	5.692	3.004	5.627	3.148	6.052	4.652	6.524	4.311	4.08	4.381	5.017	3.311	2.987	3.272
48.5	5.859	2.964	5.202	2.951	5.281	4.889	6.145	4.025	3.786	4.448	4.952	3.687	2.905	3.039
48.6	5.723	3.084	5.606	2.801	5.743	4.71	6.135	3.944	3.853	4.64	4.97	3.101	3.36	3.501
48.7	5.767	2.626	5.432	3.045	5.636	4.457	6.342	4.137	3.966	4.543	4.745	3.661	3.403	3.345
48.8	5.61	2.805	5.588	2.86	5.619	4.608	6.56	3.736	3.603	4.585	4.773	3.833	3.391	3.072
48.9	5.616	3.033	5.583	2.977	4.785	4.729	6.611	3.679	3.686	4.345	4.909	4.379	3.162	3.301
49	5.746	3.048	5.364	2.987	4.97	4.991	6.113	3.955	3.854	4.506	5.094	4.047	3.214	3.329
49.1	5.853	2.96	5.413	3.061	5.02	5.156	6.148	4.002	3.696	3.982	4.986	4.19	3.023	3.393
49.2	5.534	3.125	5.473	3.244	4.947	5.01	6.013	3.904	3.585	4.081	5.031	3.964	3.083	3.621
49.3	5.621	3.084	5.571	2.971	4.687	5.382	5.742	3.449	3.755	4.112	4.767	3.858	3.321	3.778
49.4	5.565	2.833	5.412	3.03	4.973	4.966	5.814	3.347	3.49	4.233	4.528	3.674	3.328	3.632
49.5	5.425	3.211	5.35	2.997	4.792	4.68	5.775	3.677	3.488	4.237	4.382	3.664	3.384	3.582
49.6	5.316	3.401	5.426	2.954	4.737	4.591	5.826	3.953	3.443	4.214	4.145	3.473	3.163	3.417
49.7	5.43	3.611	5.443	3.077	4.6	4.793	5.896	3.855	3.247	4.366	4.332	3.591	3.11	3.17
49.8	5.572	3.381	5.239	3.108	4.493	5.066	6.117	3.777	3.672	4.222	4.569	3.079	3.202	2.766
49.9	5.499	3.407	5.312	3.105	4.589	4.69	6.029	4.039	3.888	3.995	4.549	3.381	3.299	3.16
50	5.466	3.364	5.324	3.115	4.099	4.793	5.925	3.905	3.616	4.004	4.603	3.324	3.166	3.177
50.1	5.215	3.884	5.357	2.904	4.042	4.288	6.146	4.229	3.571	4.155	4.849	3.678	3.14	3.367
50.2	5.301	3.187	4.956	2.848	4.397	4.338	6.135	3.746	3.46	4.078	5.058	3.502	3.261	3.54
50.3	5.31	3.082	5.126	2.962	4.257	4.551	6.635	3.566	3.758	3.817	4.673	3.149	3.351	3.567
50.4	5.453	3.27	5.071	2.946	4.661	4.382	6.047	3.547	3.926	3.738	4.564	3.031	3.264	3.455
50.5	5.188	3.415	5.379	2.967	4.429	4.432	6.266	3.549	3.432	3.605	4.581	2.922	3.526	3.402
50.6	5.222	3.387	5.22	3.03	4.506	4.684	6.126	3.704	3.76	3.583	4.563	3.019	3.207	3.382
50.7	5.304	3.709	5.392	3.24	4.862	4.383	6.005	3.62	3.406	3.639	4.876	3.226	3.42	3.326
50.8	5.007	3.447	5.442	3	4.973	4.238	6.168	3.493	3.485	3.784	4.79	3.455	3.46	3.595
50.9	5.054	3.012	5.456	2.853	4.68	4.68	6.147	3.586	3.595	4.028	4.732	3.192	3.091	4.014
51	5.431	3.099	5.426	2.895	5.158	4.313	6.179	3.743	3.523	3.782	4.911	3.123	3.617	3.732
51.1	5.403	2.986	5.159	2.861	4.818	4.513	6.316	3.692	3.586	3.686	4.993	3.143	3.538	3.436
51.2	5.304	3.214	5.191	2.911	4.619	4.489	6.022	4.079	3.57	3.866	5.015	3.463	3.38	3.527
51.3	5.32	3.342	5.318	2.836	4.3	4.575	6.083	3.729	3.584	3.407	5.104	3.231	3.132	3.431
51.4	5.325	3.272	5.235	2.933	4.445	4.625	5.917	3.722	3.642	3.864	4.864	3.8	3.161	3.586
51.5	5.239	3.101	5.391	3.226	4.617	4.613	5.66	3.632	3.633	3.741	5.003	3.709	3.246	3.155
51.6	5.58	3.1	5.464	3.191	4.539	4.405	5.68	3.777	3.695	3.813	4.775	3.953	2.978	3.262
51.7	5.379	3.169	5.563	2.967	4.206	4.254	5.952	3.589	3.723	4.141	4.619	3.815	3.299	3.338
51.8	5.242	3.378	5.202	3.145	4.527	4.227	5.667	3.703	3.668	4.063	4.432	4.121	3.224	3.639
51.9	5.243	3.227	5.195	3.355	4.348	4.164	5.522	3.524	3.704	4.01	4.564	3.829	3.007	3.834
52	5.544	3.084	5.03	3.3	4.941	4.057	5.288	3.381	3.963	3.846	4.414	3.921	3.007	3.842
52.1	5.419	2.998	5.469	3.395	4.75	4.37	5.48	3.609	3.811	3.8	4.583	4.203	2.837	3.34
52.2	5.176	3.233	5.361	3.13	4.677	4.148	5.52	3.271	3.771	3.787	4.822	3.873	3.134	3.26
52.3	5.453	2.856	5.43	3.099	4.707	3.711	5.484	3.485	3.77	3.848	4.779	3.373	3.363	3.075
52.4	5.074	3.228	5.195	3.249	4.611	3.959	5.569	3.216	3.989	3.817	4.924	3.542	3.133	3.021
52.5	5.599	3.016	5.205	3.063	4.232	4.031	5.499	3.288	4.129	4.11	4.93	4.112	3.106	3.213
52.6	5.821	3.379	5.313	3.369	3.941	4.265	5.295	2.987	3.882	4	4.597	3.811	3.06	3.104
52.7	5.689	3.126	5.277	3.281	4.367	4.294	5.601	3.389	3.834	3.923	4.803	3.308	3	3.374
52.8	5.666	3.731	5.538	3.079	4.212	4.266	5.777	3.189	3.618	4.122	4.835	3.52	3.245	3.299
52.9	5.367	4.087	5.769	3.08	4.305	4.023	5.435	3.271	3.96	4.164	4.784	3.408	3.532	3.415
53	5.659	3.691	5.515	3.065	4.653	4.252	5.643	3.258	3.527	4.28	4.72	3.144	3.047	3.295
53.1	5.352	3.434	5.583	3.34	4.304	4.303	5.615	3.338	4.287	4.132	4.671	3.05	3.184	3.19
53.2	5.421	3.456	5.349	3.127	4.003	4.235	5.606	3.069	4.352	4.215	4.671	3.137	3.347	3.405
53.3	5.367	3.365	5.119	3.293	3.926	4.194	5.748	3.334	4.454	4.097	4.728	3.157	3.553	3.461
53.4	5.351	3.311	5.027	3.131	4.214	4.285	5.61	3.371	4.369	4.157	4.741	3.442	3.428	3.013
53.5	5.279	3.452	5.221	3.011	4.53	4.187	5.514	3.725	4.234	3.887	4.832	3.003	3.713	3.289
53.6	5.183	3.426	5.116	3.181	4.448	3.927	5.127	3.57	4.061	4.371	5.13	3.146	3.522	2.786
53.7	5.084	3.286	5.04	2.9	4.573	3.976	5.35	3.7	4.416	3.788	4.819	2.737	3.191	2.94
53.8	5.034	3.126	5.098	3.241	4.345	4.227	5.268	3.85	4.022	3.818	4.559	2.848	3.369	2.705
53.9	4.878	3.29	4.824	3.146	4.097	4.272	5.381	3.699	4.331	3.763	4.712	2.96	3.585	2.83
54	4.848	3.547	4.911	3.382	4.492	4.22	5.763	3.754	4.029	3.398	4.577	3.522	3.624	2.908
54.1	4.928	3.858	5.105	3.325	4.178	4.038	5.589	3.444	4.287	3.248	4.725	3.363	3.517	2.59
54.2	5.017	4.077	4.91	3.253	4.337	4.161	5.408	3.545	4.108	3.24	4.582	3.186	3.272	2.7
54.3	5.147	3.917	5.031	3.526	4.32	3.796	5.318	3.617	4.157	3.447	4.694	3.304	2.891	3.163
54.4	5.178	4.342	4.932	3.598	4.357	3.895	5.363	3.278	4.338	3.2	4.891	3.624	2.941	2.966
54.5	4.993	4.509	4.686	3.396	4.364	4.016	5.692	3.483	4.25	3.394	4.933	3.623	3.058	2.832
54.6	5.155	4.243	4.813	3.352	4.745	4.232	5.632	3.449	4.136	3.339	4.966	3.632	2.858	2.975
54.7	4.971	4.576	4.848	3.474	4.714	4.078	5.615	3.348	3.864	3.605	5.028	3.794	3.095	2.905
54.8	4.7	4.619	4.473	3.196	4.856	4.423	5.538	2.968	3.922	3.567	5.017	3.714	2.847	3.005
54.9	5.079	4.357	4.419	3.323	4.722	4.123	5.247	3.271	3.911	3.751	5.194	3.441	2.984	3.014
55	5.117	4.278	4.774	3.283	4.66	4.209	5.512	3.224	3.853	3.885	5.038	3.689	3.288	2.827
55.1	4.86	3.933	4.818	3.292	4.667	4.041	5.487	3.313	4.038	3.795	5.08	3.607	3.008	3.153
55.2	4.999	3.821	5.31	3.458	4.895	3.875	5.374	3.233	3.647	3.726	4.993	3.878	3.231	2.616
55.3	5.111	3.72	4.918	3.335	4.773	3.775	5.053	3.425	3.958	3.988	5.055	4.241	3.07	2.958
55.4	4.906	3.728	4.694	3.209	4.831	4.077	5.036	3.175	3.832	4.114	5	4.701	2.642	2.93
55.5	4.978	3.757	4.833	3.131	4.603	3.951	5.032	3.184	4.214	4.249	5.175	4.286	3.035	3.265
55.6	5.068	3.675	4.639	2.881	4.395	4.305	4.827	3.299	4.399	3.968	5.082	4.38	3.15	2.962
55.7	4.981	3.613	4.829	2.94	5.321	4.144	4.729	2.999	4.609	4.029	5.227	4.174	2.65	3.085
55.8	5.039	3.587	4.756	3.018	5.542	4.166	4.809	3.33	4.394	4.176	5.102	4.162	2.949	2.584
55.9	5.004	3.654	4.785	3.113	5.317	4.271	5.082	3.117	4.786	4.055	5.154	3.869	3.147	2.516
56	4.78	3.761	4.635	3.127	5.248	4.001	5.373	3.083	4.597	3.921	4.975	3.903	2.796	2.454
56.1	5.052	3.531	4.913	3.146	5.115	3.92	5.394	3.174	4.596	4.032	5.109	3.73	2.913	2.501
56.2	5.056	3.777	4.809	3.014	5.445	4.177	5.55	3.489	5.028	4.197	5.178	3.785	2.844	2.722
56.3	5.079	3.747	4.906	3.229	4.723	4.347	5.547	3.714	4.552	3.868	5.154	3.976	2.906	2.637
56.4	4.997	3.775	5.032	3.109	5.06	4.238	5.69	3.624	4.481	4.27	5.14	3.955	2.806	2.816
56.5	5.108	3.501	4.545	3.069	4.67	4.225	5.987	3.197	4.696	3.75	5.142	3.759	2.807	3.001
56.6	5.272	3.159	4.868	3.058	4.545	4.232	5.804	3.512	4.714	3.521	5.253	4.168	3.13	2.755
56.7	5.043	3.329	4.757	3.255	5.018	4.018	5.641	3.07	4.679	3.594	5.159	4.197	2.562	2.901
56.8	5.211	3.321	5.146	3.132	4.417	4.071	5.687	3.289	4.762	3.899	5.385	4.021	2.829	3.238
56.9	5.211	3.211	5.142	2.94	4.564	3.956	6.179	3.254	5.333	3.884	5.26	4.266	2.659	2.951
57	5.14	3.349	5.252	2.932	4.366	3.847	6.174	3.201	5.267	3.7	5.166	4.021	2.554	2.972
57.1	5.164	3.36	5.099	2.937	4.183	3.926	5.79	3.211	4.868	3.738	5.159	4.695	2.862	3.029
57.2	5.107	3.354	5.043	2.851	3.975	3.613	5.922	2.998	4.516	4.071	5.397	4.47	2.662	2.799
57.3	5.093	3.585	5.102	2.986	4.488	3.733	5.514	3.428	4.417	3.969	5.269	4.22	2.873	2.936
57.4	5.16	3.61	5.481	3.052	4.158	3.737	6.201	3.341	4.917	4.372	5.188	4.484	2.575	3.153
57.5	5.339	3.435	5.242	2.911	4.042	3.901	6.326	3.237	5.008	4.455	5.282	4.141	2.795	3.532
57.6	5.007	3.506	4.938	2.856	4.206	3.817	6.251	2.94	4.928	4.568	5.33	4.346	2.767	3.192
57.7	5.17	3.272	5.089	2.772	4.451	3.967	6.435	3.114	4.58	4.312	5.059	4.981	2.807	3.46
57.8	5.178	3.375	5.291	2.763	4.66	3.875	6.032	3.022	4.38	4.447	5.174	4.816	2.671	3.377
57.9	5.157	3.395	5.123	2.619	4.73	3.881	6.87	3.135	4.701	4.409	5.176	4.712	2.86	3.857
58	5.17	3.313	4.934	2.904	5.208	3.486	6.702	3.194	5.003	4.407	5.078	4.656	3.09	3.382
58.1	5.128	3.571	5.333	2.836	5.226	3.372	6.862	3.193	5.685	4.478	5.175	4.241	2.778	3.486
58.2	5.28	3.573	5.738	2.72	5.353	3.781	6.79	2.988	5.866	4.307	4.953	4.465	2.977	3.541
58.3	5.473	3.198	5.564	2.875	4.601	3.647	6.933	3.102	5.448	4.537	5.005	4.575	3.156	3.649
58.4	5.233	3.151	5.375	2.943	4.501	3.839	6.834	3.293	5.671	4.671	4.926	4.219	3.135	3.729
58.5	5.083	3.126	5.271	2.981	4.33	3.726	6.362	3.199	5.995	4.835	4.842	4.423	3.064	3.559
58.6	5.097	3.613	5.277	2.975	4.335	3.824	6.093	3.227	5.322	4.895	4.815	4.061	2.92	3.65
58.7	5.084	3.405	5.401	3.163	4.325	3.982	5.939	2.94	5.35	4.881	4.927	4.45	3.562	3.688
58.8	4.874	3.469	5.325	2.976	4.832	3.784	6.135	3.275	5.062	4.71	4.624	4.171	3.427	3.735
58.9	4.897	3.404	5.2	2.9	5.522	3.832	5.889	3.251	5.273	4.719	4.841	4.21	3.378	3.439
59	5.035	3.433	5.382	2.94	5.202	3.731	5.495	3.404	5.959	4.713	4.804	4.204	2.993	3.373
59.1	4.92	3.419	5.25	2.91	4.924	3.878	5.515	3.328	6.365	4.439	4.792	4.574	3.118	3.251
59.2	5.067	3.214	5.122	2.921	4.974	3.755	5.649	3.111	6.191	4.46	4.87	4.566	3.223	3.559
59.3	4.96	3.552	5.201	3.095	4.626	3.783	5.427	2.905	6.302	4.626	4.71	4.588	3.483	3.702
59.4	4.958	3.418	5.215	3.111	4.87	3.813	5.134	3.329	5.475	4.447	4.742	4.438	3.311	3.238
59.5	4.909	3.561	5.633	3.196	5.048	3.549	4.615	3.366	5.77	4.754	4.669	4.52	3.028	3.189
59.6	4.948	3.43	5.304	3.195	4.789	3.775	4.741	3.153	5.968	4.643	4.927	4.167	3.136	3.545
59.7	5.007	3.714	5.485	3.039	4.558	4.036	5.067	3.053	6.833	4.886	4.858	3.993	3.237	3.397
59.8	4.791	3.573	5.359	2.962	4.5	4.5	5.112	3.179	6.539	4.951	4.921	3.691	3.06	3.436
59.9	5.039	3.374	5.381	3.218	4.782	4.412	5.06	3.003	6.081	4.991	4.983	3.966	2.946	3.466
60	4.948	3.55	5.684	3.072	4.752	4.628	5.015	3.214	6.371	4.509	5.08	4.218	2.701	3.449
60.1	4.996	3.376	5.705	3.275	4.349	5.013	5.289	2.956	6.819	4.463	4.956	3.633	3.007	3.277
60.2	4.932	3.4	5.67	3.333	4.479	5.187	4.969	3.223	6.725	4.627	5.079	3.898	2.86	3.504
60.3	5.174	3.503	5.289	3.29	4.347	4.984	5.35	2.886	6.817	4.536	5.144	3.486	2.615	3.512
60.4	5.173	3.434	5.473	3.486	4.218	4.843	5.769	3.199	6.887	4.488	5.12	3.137	2.512	3.474
60.5	5.113	3.496	5.48	3.306	4.114	4.893	5.54	3.301	6.393	4.76	5.007	3.521	2.655	3.632
60.6	5.154	3.585	5.79	3.483	4.365	4.884	5.678	3.217	6.641	5.026	4.954	3.529	2.708	3.55
60.7	5.136	3.405	5.932	3.424	4.417	5.265	5.436	3.323	6.149	5.012	4.906	3.58	2.676	3.679
60.8	5.164	3.375	5.918	3.492	4.416	4.832	5.548	3.363	6.32	5.096	5.035	3.313	2.708	3.446
60.9	4.999	3.548	5.911	3.358	4.751	4.914	5.929	3.254	6.082	4.949	5.098	3.508	2.804	3.343
61	5.127	3.579	5.915	3.126	4.474	4.882	5.93	3.135	6.632	5.01	4.978	3.636	2.811	3.311
61.1	4.99	3.829	5.715	3.326	4.512	4.732	5.526	3.176	7.064	4.877	4.891	3.951	2.908	3.802
61.2	5.031	3.697	5.811	3.138	4.67	4.722	6.001	3.109	6.694	5.19	4.926	4.011	2.848	3.432
61.3	5.264	3.554	5.926	3.324	4.568	4.677	6.325	3.095	6.985	5.059	4.821	4.031	2.5	3.635
61.4	4.955	3.349	6.111	3.559	4.6	4.151	6.368	3.11	6.74	5.049	4.903	4.293	2.677	3.523
61.5	4.812	3.46	6.15	3.264	4.81	4.311	6.57	3.021	6.914	4.753	4.847	3.998	2.965	3.382
61.6	5.042	3.351	5.978	3.203	4.493	3.851	6.406	3.337	7.363	4.777	4.988	4.098	3.22	3.579
61.7	4.842	3.316	5.722	3.2	4.224	3.846	6.327	3.463	6.861	5.029	5.058	4.005	3.267	3.504
61.8	4.88	3.488	5.691	3.169	4.693	3.975	6.485	3.417	6.943	4.903	4.871	4.123	3.406	3.281
61.9	4.761	3.535	5.901	3.191	4.831	4.213	6.395	3.738	6.745	5.037	5.073	4.242	3.426	3.488
62	4.596	3.432	5.683	3.187	4.731	4.113	6.314	3.699	6.793	4.43	4.936	4.196	3.408	3.396
62.1	4.427	3.536	5.645	3.101	4.378	4.175	6.222	3.198	6.605	3.947	4.966	4.02	3.2	3.06
62.2	4.456	3.457	5.579	3.289	4.246	4.314	6.049	3.099	6.859	4.29	4.935	3.948	2.785	3.062
62.3	4.737	3.604	5.787	3.336	4.793	4.216	6.15	3.419	6.847	4.607	4.724	3.893	2.71	3.13
62.4	4.884	3.632	5.646	3.234	4.756	4.039	6.243	3.165	6.772	4.311	4.874	4.094	2.825	2.97
62.5	4.865	3.62	5.642	3.419	4.749	3.635	6.353	2.963	6.887	4.292	4.844	4.337	2.954	3.146
62.6	4.992	3.579	5.419	3.357	4.522	4.141	6.383	2.944	7.173	4.611	4.744	4.406	3.306	3.052
62.7	4.966	3.711	5.556	3.313	4.691	3.736	6.389	3.152	6.266	4.553	4.817	4.083	3.484	3.257
62.8	4.623	3.883	5.778	3.297	4.984	4.134	6.241	3.255	6.325	5.02	4.705	4.186	3.408	3.073
62.9	4.489	3.711	5.563	3.54	4.616	4.004	6.529	3.221	6.03	4.856	4.96	4.321	3.191	3.095
63	4.578	3.744	5.573	3.799	4.092	3.635	5.958	3.027	6.193	4.773	4.779	4.354	3.062	2.993
63.1	4.317	3.864	5.613	3.708	4.044	3.593	6.103	2.835	5.961	4.869	4.777	4.735	3.001	2.99
63.2	4.192	3.709	5.512	3.738	4.056	3.878	5.931	2.779	6.452	4.501	4.927	4.79	3.206	2.78
63.3	4.279	3.852	5.557	3.542	4.748	3.986	6.078	3.082	6.338	4.571	4.905	4.707	3.051	2.744
63.4	4.186	3.306	5.525	3.772	4.656	3.995	6.039	3.286	6.322	4.408	4.487	5.361	3.285	2.992
63.5	4.102	3.51	5.383	3.842	4.561	4.009	6.267	3.248	6.528	4.443	4.766	5.239	3.218	2.864
63.6	4.156	3.612	5.479	3.446	4.946	4.283	6.174	2.89	6.019	4.506	4.718	5.007	3.05	3.088
63.7	4.144	3.778	5.622	3.822	4.655	4.613	5.891	2.978	6.241	4.782	4.902	4.949	2.804	2.922
63.8	3.991	3.809	5.593	3.417	4.998	4.332	6.12	3.022	6.178	4.762	4.845	4.687	2.93	2.89
63.9	3.99	3.848	5.636	3.445	5.109	3.965	5.921	3.177	6.439	4.669	4.754	4.934	2.938	2.993
64	4.364	3.853	5.7	3.263	5.189	3.63	5.969	2.929	6.521	4.781	4.781	4.865	2.797	3.063
64.1	4.576	3.992	5.866	3.503	4.656	3.861	5.523	2.878	6.972	5.069	4.887	5.21	2.853	3.173
64.2	4.485	3.938	5.841	3.5	4.695	4.055	5.751	3.147	6.502	4.699	4.889	5	2.857	3.151
64.3	4.383	3.757	5.598	3.676	5.057	4.088	5.77	3.036	6.673	4.502	4.875	4.718	2.615	3.114
64.4	4.232	3.622	5.64	3.5	5.546	4.014	5.586	2.897	6.708	4.525	4.742	4.127	3.167	3.422
64.5	4.464	3.799	5.612	3.343	5.628	4.116	5.746	3.039	6.369	4.58	4.917	3.982	3.053	3.318
64.6	4.69	3.941	5.593	3.523	5.469	4.084	5.578	2.826	6.543	4.35	4.777	4.306	3.123	3.024
64.7	4.754	3.682	5.47	3.654	5.616	4.22	5.333	2.965	6.251	4.463	4.816	4.183	3.29	3.153
64.8	4.713	3.899	5.679	3.774	5.636	4.496	5.632	3.029	6.368	4.323	4.877	4.233	3.125	2.852
64.9	4.783	3.539	5.455	3.617	5.737	4.435	5.258	2.989	6.35	4.124	4.866	3.861	3.057	2.862
65	4.437	3.625	5.353	3.71	5.353	4.4	5.604	3.424	6.797	4.145	4.822	3.559	3.07	3.161
65.1	4.766	3.679	5.48	3.696	5.033	4.442	5.488	3.085	6.714	4.256	4.763	3.779	3.36	3.208
65.2	4.741	3.515	5.29	3.681	5.432	4.548	5.64	3.021	6.635	4.312	4.717	3.499	3.061	3.174
65.3	4.681	3.642	5.411	3.784	5.125	4.869	5.172	3.252	6.86	4.152	4.851	3.753	2.912	2.606
65.4	4.73	3.731	5.295	3.737	5.363	5.044	4.92	3.118	6.747	4.266	4.714	3.91	2.8	2.74
65.5	4.673	3.924	5.29	3.896	4.938	4.791	5.431	3.089	6.876	4.713	4.746	3.746	2.515	2.809
65.6	4.718	3.855	5.148	3.784	5.188	5.014	5.492	3.084	6.674	4.585	4.804	3.597	2.62	2.58
65.7	4.964	3.943	4.986	3.615	5.047	5.506	5.721	3.204	6.708	4.503	4.791	2.881	2.64	2.722
65.8	4.865	3.784	5.048	3.656	5.006	5.146	5.795	3.449	6.542	4.576	4.882	3.33	2.526	2.955
65.9	4.861	3.549	5.439	3.517	4.965	5.145	5.607	3.019	7.018	4.451	4.838	3.007	2.726	2.718
66	4.681	3.485	5.67	3.696	4.974	4.805	5.418	3.122	7.075	4.371	4.838	3.15	2.853	2.676
66.1	4.723	3.332	5.257	3.552	5.089	4.64	5.606	3.271	7	4.727	4.934	3.374	2.886	3.194
66.2	4.726	3.609	5.52	3.585	5.09	4.894	5.502	3.125	6.973	4.59	4.688	3.248	2.753	2.805
66.3	4.832	3.698	5.774	3.522	4.776	4.722	5.495	3.082	6.713	4.347	4.614	2.859	2.849	3.09
66.4	4.794	3.439	5.742	3.66	4.995	4.841	5.702	3.238	7.057	4.489	4.674	2.967	2.637	3.143
66.5	4.757	3.617	5.449	3.517	4.99	4.859	5.717	3.005	7.106	4.276	4.757	2.799	2.949	2.854
66.6	4.976	3.803	5.557	3.718	4.925	4.352	5.424	2.998	7.048	4.648	4.932	2.76	2.805	2.753
66.7	4.946	3.603	5.769	3.55	4.855	4.949	5.465	3.114	6.532	4.434	4.875	2.887	2.962	2.936
66.8	4.921	3.6	5.523	3.776	4.234	4.999	5.392	3.159	6.187	4.362	4.684	3.007	3.14	2.554
66.9	5.073	3.638	5.723	3.519	4.289	4.857	5.512	3.218	6.776	4.388	4.669	3.474	3.024	2.692
67	4.995	3.727	5.76	3.412	4.484	4.905	5.412	3.176	6.238	4.184	4.472	3.501	3.095	2.963
67.1	5.139	3.484	5.984	3.528	4.612	4.768	5.482	3.301	6.284	4.234	4.713	3.251	2.56	3.041
67.2	5.096	3.86	5.896	3.496	4.386	4.607	5.42	3.253	6.93	4.496	4.591	3.344	2.991	2.994
67.3	5.01	3.907	5.547	3.629	4.549	4.811	5.647	3.386	6.675	4.683	4.621	3.704	2.637	3.03
67.4	5.052	4.004	5.448	3.5	4.946	4.723	5.645	3.315	6.44	4.694	4.711	3.427	2.928	2.942
67.5	5.091	3.643	5.657	3.403	4.791	4.593	5.75	3.121	5.989	4.738	4.625	3.28	3.059	2.879
67.6	4.988	3.681	5.616	3.604	5.001	4.556	6.134	3.08	6.275	4.948	4.744	3.349	2.823	3.104
67.7	5.089	4.166	5.633	3.459	4.765	4.967	6.002	3.228	6.364	4.694	4.721	3.56	2.678	3.1
67.8	5.118	4.049	5.704	3.607	4.854	4.457	5.813	3.168	5.912	4.541	4.778	3.56	2.816	3.138
67.9	5.032	3.793	5.638	3.444	5.028	3.925	5.65	3.058	6.002	4.411	4.569	3.888	2.931	2.935
68	4.985	3.871	5.504	3.619	4.907	3.876	5.969	3.096	4.936	4.522	4.737	3.831	2.871	2.918
68.1	5.106	3.802	5.664	3.568	5.346	3.929	6.215	3.095	5.417	4.414	4.886	3.603	3.093	3.033
68.2	5.056	3.987	5.419	3.544	5.067	3.811	6.546	2.825	5.056	4.415	4.624	3.434	3.031	3.374
68.3	5.108	3.816	5.495	3.625	5.457	4.041	6.19	2.98	5.441	4.536	4.768	3.509	2.751	3.446
68.4	5.003	3.885	5.772	3.706	5.194	3.845	6.235	2.956	5.747	4.128	4.899	3.604	2.899	3.485
68.5	5.013	3.802	5.823	3.612	5.289	3.89	6.088	3.03	5.683	4.126	4.775	3.447	3.211	3.085
68.6	4.985	3.729	5.719	3.645	5.289	4.067	6.128	2.98	5.354	4.285	4.743	3.551	3.294	3.23
68.7	4.936	3.973	5.766	3.54	4.759	4.05	5.839	3.023	5.305	4.489	4.772	3.418	2.989	3.147
68.8	5.062	3.949	5.766	3.522	5.035	3.98	5.942	3.106	5.365	4.16	4.714	3.501	2.86	3.054
68.9	4.845	3.725	5.981	3.652	5.013	3.825	5.993	2.917	5.554	4.243	4.767	3.505	2.845	2.998
69	4.968	3.676	5.739	3.629	5.099	3.729	5.592	2.886	5.829	4.082	4.917	3.474	2.571	2.933
69.1	4.876	3.787	5.936	3.509	5.633	3.577	5.491	2.964	6.52	3.927	5.057	3.582	2.791	2.966
69.2	4.893	3.566	5.946	3.662	5.244	3.673	5.658	3.165	6.213	3.936	4.86	3.529	2.503	3.086
69.3	4.924	3.576	5.928	3.642	4.991	3.797	5.657	2.844	6.422	3.897	4.864	3.635	2.961	3.119
69.4	4.847	3.72	5.836	3.645	4.721	3.806	5.554	2.85	6.22	4.191	4.819	3.826	2.771	3.087
69.5	4.952	3.551	6.119	3.903	4.937	4.076	5.725	2.621	6.043	3.948	4.636	3.756	2.86	3.196
69.6	4.753	3.725	5.867	3.598	5.201	4.07	5.588	2.957	6.31	4.138	4.51	3.925	2.786	3.128
69.7	4.958	3.641	6.141	3.613	4.854	4.173	5.649	2.821	6.083	4.031	4.526	3.833	2.666	2.78
69.8	4.933	3.687	6.008	3.423	4.647	3.583	5.429	3.222	5.571	4.134	4.58	4.069	2.658	3.24
69.9	4.838	3.655	6.029	3.572	4.656	3.868	5.566	3.193	5.946	4.796	4.834	4.212	2.724	2.985
70	4.891	3.63	6.141	3.546	4.434	3.937	5.829	3.055	5.749	4.517	4.807	4.242	2.786	3.178
70.1	4.925	3.746	6.04	3.59	4.713	4.553	6.006	3.139	5.812	4.761	4.827	3.941	2.892	2.982
70.2	4.759	3.832	5.993	3.471	5.035	4.141	6.142	3.153	6.286	4.433	4.869	4.085	2.982	3.208
70.3	4.85	3.446	6.036	3.468	4.882	4.229	6.311	3.254	6.02	4.265	4.788	4.051	2.942	3.191
70.4	4.809	3.775	6.213	3.596	5.124	4.342	6.277	3.505	6.387	4.087	4.769	4.19	2.987	2.993
70.5	4.903	3.649	6.169	3.586	5.051	4.261	6.431	3.205	5.914	4.294	4.812	4.521	2.949	2.859
70.6	4.955	3.644	6.091	3.477	4.84	4.164	6.408	3.22	6.429	4.524	4.643	4.426	2.871	2.897
70.7	4.918	3.622	5.959	3.559	4.632	4.374	6.561	3.763	7.277	4.364	4.65	4.237	2.715	2.654
70.8	4.835	3.659	5.984	3.472	4.798	4.296	6.489	3.518	7.174	4.767	4.641	3.904	2.898	2.604
70.9	4.787	3.848	6.104	3.621	4.573	4.089	6.867	3.701	7.22	4.895	4.641	3.698	3.005	2.998
71	4.865	3.632	5.995	3.77	4.847	4.351	6.546	3.796	7.316	4.892	4.509	3.587	2.899	2.953
71.1	4.891	3.888	6.324	3.629	4.328	4.201	6.573	3.497	7.171	4.496	4.698	3.517	2.987	2.949
71.2	4.839	3.772	5.863	3.478	4.677	4.379	6.374	3.504	6.909	4.506	4.87	3.282	2.659	2.905
71.3	4.944	3.395	6.092	3.602	4.567	4.444	6.391	3.132	6.332	4.359	4.573	3.388	2.512	3.166
71.4	4.791	3.421	6.168	3.407	4.249	4.306	5.784	3.25	6.156	4.462	4.236	3.017	2.786	2.87
71.5	4.786	3.502	6.509	3.42	4.525	4.108	6.126	3.139	6.498	4.436	4.137	3.358	2.699	2.91
71.6	4.868	3.439	6.229	3.473	4.999	3.997	5.832	3.1	6.884	4.078	4.091	3.56	2.462	2.994
71.7	4.9	3.506	6.436	3.303	4.979	3.862	5.889	3.167	6.286	4.349	4.255	3.29	2.426	2.922
71.8	4.768	3.38	6.226	3.413	4.628	3.721	6.051	2.95	6.806	4.577	4.308	3.619	2.682	2.929
71.9	4.846	3.59	6.364	3.524	4.513	3.805	6.596	2.869	6.145	5.005	4.091	3.685	2.731	2.704
72	4.928	3.296	6.23	3.547	4.286	4.289	6.299	3.195	5.911	4.806	4.387	3.358	2.597	2.789
72.1	4.825	3.588	6.158	3.523	3.941	4.576	6.314	3.198	5.819	4.899	4.16	3.545	2.494	2.735
72.2	4.803	3.405	5.958	3.61	4.331	4.406	6.023	3.211	5.509	5.027	4.284	3.344	2.47	2.978
72.3	4.906	3.544	5.727	3.802	4.382	4.202	6.145	3.307	5.666	5.084	4.338	3.567	2.507	3.226
72.4	4.817	3.431	5.617	3.698	4.606	4.304	5.762	3.265	5.667	4.931	3.99	3.544	2.744	2.964
72.5	4.811	3.649	5.805	3.612	4.648	4.193	5.903	3.221	5.054	4.503	3.816	3.641	2.665	2.882
72.6	4.845	3.563	5.729	3.789	4.309	4.202	6.018	3.456	4.877	4.524	3.996	4.076	2.686	2.583
72.7	4.807	3.598	5.819	3.88	4.299	4.221	5.997	3.139	4.849	4.279	4.178	3.999	2.378	2.622
72.8	4.967	3.452	5.517	3.741	4.28	4.176	5.755	3.388	4.471	4.728	4.088	4.059	2.308	2.776
72.9	4.957	3.569	5.725	3.68	4.248	4.248	5.708	3.363	4.183	4.781	4.028	4.343	2.639	2.696
73	4.921	3.503	5.596	3.971	4.211	3.991	5.731	3.586	4.609	4.718	3.966	4.182	2.613	2.712
73.1	4.947	3.656	5.8	3.543	5.007	4.039	5.776	3.736	4.882	4.773	3.919	4.432	2.751	2.365
73.2	4.88	3.771	5.849	3.682	4.491	4.249	5.898	3.621	4.902	4.693	4.067	4.557	2.462	2.803
73.3	5.058	3.738	6.018	3.376	4.131	4.222	6.062	3.594	4.316	5.016	3.854	4.391	2.589	2.824
73.4	4.956	3.68	6.201	3.65	4.401	4.235	6.215	3.232	4.34	4.969	4.381	4.743	2.629	2.72
73.5	4.937	3.543	5.809	3.476	4.473	4.347	6.031	3.381	4.659	4.488	3.948	4.75	2.579	2.79
73.6	4.933	3.784	5.698	3.535	4.388	4.25	6.428	3.481	4.729	4.559	4.048	4.7	2.513	2.728
73.7	4.909	3.766	5.509	3.403	4.616	4.206	6.41	3.342	4.755	4.502	3.858	4.94	2.58	2.707
73.8	4.914	3.813	5.234	3.513	4.623	4.099	6.221	3.204	4.777	4.851	3.833	4.656	2.728	2.954
73.9	4.916	3.71	5.043	3.585	4.457	4.032	6.436	3.311	4.506	4.585	3.818	4.562	2.471	3.007
74	4.953	3.707	5.181	3.495	4.944	4.11	6.052	3.488	4.519	4.592	3.822	4.524	2.363	3
74.1	4.874	3.71	5.021	3.479	4.757	4.046	6.226	3.205	4.295	4.448	3.745	4.513	2.892	2.929
74.2	4.946	3.929	5.116	3.487	5.318	4.015	6.187	3.195	4.329	4.636	3.904	4.857	2.925	2.871
74.3	4.879	4.104	5.385	3.443	4.793	4.113	6.474	3.285	4.017	4.516	3.798	4.485	2.67	2.898
74.4	4.98	3.94	4.778	3.575	4.575	4.234	6.124	2.927	4.486	4.752	3.928	4.185	2.616	2.899
74.5	4.915	3.67	5.117	3.644	4.901	4.162	6.24	2.874	4.241	4.768	3.943	3.924	2.757	2.989
74.6	4.975	3.698	4.874	3.625	4.551	4.338	6.629	3.071	4.127	4.389	3.868	3.818	2.852	3.139
74.7	4.937	3.675	4.631	3.546	4.245	4.343	6.435	3.423	4.322	4.617	3.975	3.222	2.922	2.819
74.8	4.987	4.009	4.896	3.61	3.788	4.294	6.543	3.293	4.429	4.638	3.973	3.238	2.665	3.026
74.9	5.023	4.029	5.065	3.473	3.852	4.157	6.701	3.269	4.409	4.639	3.999	2.963	2.825	3.055
75	4.99	4.027	5.331	3.478	4.07	4.322	6.605	3.552	4.387	4.187	3.815	2.85	2.855	2.919
75.1	4.775	4.129	5.233	3.512	4.391	4.324	6.6	3.474	4.243	4.806	3.756	3.012	2.78	3.159
75.2	4.895	4.125	5.157	3.405	4.231	4.372	6.932	3.219	4.025	4.785	3.902	3.055	3.24	3.187
75.3	5.004	4.298	5.82	3.319	4.347	4.145	7.208	3.127	4.137	4.954	3.952	2.781	3.134	2.914
75.4	4.859	4.423	6.01	3.572	4.644	4.087	7.091	3.015	4.628	4.603	3.871	3.094	2.699	3.033
75.5	5.021	4.643	5.856	3.486	4.73	4.313	6.788	2.904	4.163	4.783	3.859	3.006	2.684	2.864
75.6	4.875	4.365	5.893	3.519	4.752	4.257	6.855	3.231	3.891	4.614	3.9	3.082	2.771	2.93
75.7	5.03	4.374	5.789	3.456	4.525	4.322	7.018	3.139	3.758	4.578	4.084	3.248	2.869	2.926
75.8	5.117	4.454	5.815	3.472	4.45	4.425	6.814	3.58	3.957	4.581	3.879	3.547	2.758	2.66
75.9	5.087	4.169	5.773	3.432	4.472	4.474	6.768	3.617	4.019	4.393	3.888	3.254	2.356	2.69
76	5.028	3.817	5.868	3.49	4.327	4.337	6.841	3.282	3.651	4.411	3.823	2.863	2.469	2.579
76.1	5.043	3.962	6.116	3.489	4.518	4.527	6.545	3.121	3.653	4.13	4.072	3.013	2.513	2.66
76.2	5.111	3.938	5.705	3.302	4.24	4.675	6.456	3.094	3.995	4.351	3.96	3.098	2.461	2.781
76.3	4.842	4.164	5.353	3.431	4.174	4.577	6.015	3.096	4.124	4.041	3.952	3.132	2.411	2.85
76.4	4.997	4.242	4.91	3.391	3.943	4.567	6.637	2.706	4.205	3.877	3.873	3.259	2.663	2.847
76.5	4.988	4.035	5.463	3.449	4.162	4.379	6.469	3.011	4.129	4.023	3.814	3.573	2.512	2.881
76.6	4.995	3.909	5.266	3.432	4.134	4.609	6.34	3.301	4.397	3.966	4.008	3.235	2.768	3.002
76.7	5.135	4.057	5.235	3.41	4.304	4.323	6.379	3.12	3.859	3.94	3.97	3.48	2.555	3.042
76.8	5.166	4.038	5.124	3.485	4.186	4.398	6.306	3.361	3.948	4.095	3.86	3.414	2.844	2.902
76.9	5.06	4.192	5.254	3.546	4.088	4.401	6.27	3.341	4.093	4.006	3.83	3.218	2.599	3.121
77	5.031	3.934	4.976	3.677	4.321	4.473	6.75	3.226	4.192	4.258	3.943	3.063	2.512	3.011
77.1	4.946	3.958	5.261	3.614	3.938	4.454	6.913	3.709	4.076	3.964	3.795	3.136	2.814	3.158
77.2	4.996	3.845	5.239	3.525	3.836	4.53	6.826	3.55	4.034	4.123	3.983	3.17	2.642	3.222
77.3	5.054	3.995	5.136	3.648	4.41	4.564	6.875	3.671	4.158	4.079	4.218	3.38	2.773	2.851
77.4	5.048	4.07	4.909	3.894	3.689	4.721	6.422	3.384	4.015	4.374	3.906	3.507	2.573	3.087
77.5	5.154	4.227	4.89	3.671	4.239	4.811	6.321	3.427	4.44	4.297	4.057	3.193	2.665	3.232
77.6	5.123	4.141	5.2	3.658	4.062	4.563	6.23	3.184	4.279	4.554	4.091	3.105	2.508	3.142
77.7	5.183	4.155	5.365	3.745	3.975	4.581	6.472	3.339	4.528	4.406	4.287	3.386	2.472	3.255
77.8	5.333	4.332	5.405	3.696	4.129	4.676	6.541	3.577	4.226	4.38	4.334	3.619	2.579	3.176
77.9	5.194	4.429	5.718	3.421	4.264	4.585	6.569	3.611	4.53	4.533	4.218	3.196	2.744	2.917
78	5.04	4.346	5.356	3.646	4.267	4.417	6.753	3.264	4.695	4.451	4.186	3.314	2.562	3.064
78.1	5.018	4.374	5.685	3.552	4.041	4.397	6.787	3.141	4.644	4.547	4.166	3.371	2.237	3.265
78.2	5.003	4.249	5.527	3.664	4.531	4.454	7.004	3.387	4.87	4.684	4.033	3.459	2.341	3.069
78.3	5.01	4.382	5.106	3.845	4.704	4.498	6.848	3.469	4.897	4.417	4.041	3.296	2.783	2.948
78.4	5.085	4.218	4.92	3.717	4.228	4.285	6.358	2.868	5.126	4.444	4.114	2.978	2.452	2.921
78.5	4.94	3.779	5.033	3.636	4.307	4.435	6.244	2.832	5.187	4.247	4.183	2.817	2.387	3.149
78.6	4.92	4.145	5.546	3.42	4.46	4.555	5.908	3.026	5.33	4.428	4.186	3.214	2.46	3.105
78.7	4.818	3.806	5.463	3.516	4.769	4.644	5.733	3.272	4.845	4.815	4.086	2.984	2.546	2.796
78.8	4.979	3.787	5.426	3.469	4.525	4.372	5.822	3.002	5.103	4.55	4.032	3.092	2.66	2.866
78.9	4.963	3.85	5.72	3.721	4.44	4.147	5.901	3.11	4.966	4.441	4.038	3.224	2.654	2.76
79	4.97	3.709	5.208	3.58	4.298	4.119	5.886	3.427	5.28	4.294	4.172	2.78	2.512	3.167
79.1	4.993	3.879	5.387	3.543	4.603	4.447	5.977	3.298	5.11	4.528	4.24	2.584	2.716	2.963
79.2	4.811	3.605	5.675	3.526	4.395	4.583	5.721	3.354	5.184	4.159	4.032	2.817	2.684	2.777
79.3	4.952	3.451	5.808	3.469	4.455	4.676	5.759	3.282	5.202	4.14	4.236	2.686	2.398	2.803
79.4	5.092	3.443	5.791	3.42	4.063	4.438	5.52	3.059	4.794	4.099	4.32	2.775	2.77	2.925
79.5	4.994	3.628	6.072	3.453	4.233	4.403	5.482	3.017	4.82	4.522	4.311	2.735	2.511	3.078
79.6	4.964	3.414	5.711	3.573	4.634	4.024	5.223	2.798	4.643	4.44	4.347	3.086	2.76	2.993
79.7	4.942	3.508	6.189	3.514	4.161	4.146	5.553	3.113	4.368	4.286	4.423	3.084	2.971	3.195
79.8	4.93	3.546	5.936	3.451	4.344	4.311	5.558	3.104	4.152	4.192	4.346	3.127	2.819	2.693
79.9	4.881	3.58	5.993	3.358	4.281	3.931	6.063	2.789	4.363	4.427	4.43	3.016	3.052	2.914
80	5.154	3.628	5.564	3.521	4.401	3.891	6.198	3.13	4.595	4.38	4.386	2.768	3.133	2.615
80.1	5.163	3.716	5.693	3.519	4.263	4.113	5.816	3.315	4.554	4.136	4.31	2.854	2.701	2.711
80.2	5.044	3.707	5.262	3.692	4.619	3.971	6.194	2.942	4.26	4.271	4.202	3.012	2.811	2.793
80.3	5.138	3.688	5.135	3.698	4.303	3.841	5.73	3.462	4.09	4.3	4.087	2.93	2.968	2.962
80.4	5.173	3.576	5.095	3.794	4.566	3.993	5.837	3.341	4.366	4.284	3.999	3.388	3.148	2.741
80.5	5.238	3.409	5.151	3.495	4.424	3.942	5.603	3.557	4.599	4.144	4.08	3.436	2.869	3.019
80.6	5.374	3.722	5.235	3.631	4.43	3.707	5.438	3.363	4.56	4.489	4.02	3.469	2.795	2.935
80.7	5.16	3.43	5.513	3.788	3.967	4.142	5.613	3.232	4.165	4.022	4.093	3.681	2.678	3.007
80.8	5.05	3.463	5.752	3.382	4.04	4.285	5.956	3.201	4.162	4.082	3.865	3.844	2.741	2.861
80.9	5.027	3.352	5.597	3.59	4.171	4.071	5.461	3.385	4.319	3.991	3.741	3.787	2.846	3.016
81	4.99	3.572	5.125	3.499	4.342	3.931	5.729	3.173	4.753	4.286	4.031	3.632	2.636	2.878
81.1	5.021	3.515	5.242	3.43	4.667	3.811	5.705	3.076	4.376	4.659	3.816	3.517	2.565	3.043
81.2	5.138	3.464	4.708	3.517	4.599	3.737	5.672	3.236	4.374	4.885	4.073	3.417	2.562	2.971
81.3	5.088	3.457	4.749	3.592	4.434	3.469	5.605	3.204	4.526	4.781	4.189	3.591	2.64	3.073
81.4	5.408	3.352	4.973	3.389	4.382	3.932	5.945	3.299	4.754	4.858	4.464	3.306	2.799	3.132
81.5	5.243	3.519	4.946	3.545	4.479	3.85	5.668	3.299	4.857	4.902	4.239	3.478	2.77	2.87
81.6	5.18	3.439	4.953	3.293	4.554	3.807	5.561	3.113	4.998	4.697	4.13	3.384	2.779	2.718
81.7	5.13	3.404	4.726	3.475	4.592	3.748	5.226	3.541	4.556	4.97	3.816	3.158	3.09	3.178
81.8	5.207	3.414	5.262	3.51	4.732	4.18	5.937	3.782	4.509	5.163	3.981	3.181	2.721	2.919
81.9	5.419	3.461	5.547	3.618	4.428	4.142	5.646	3.388	4.593	5.14	4.215	3.406	2.719	2.956
82	5.021	3.529	5.142	3.564	4.471	4.131	5.882	3.451	4.653	5.171	4.179	3.338	2.731	3.001
82.1	5.147	3.477	5.196	3.64	4.486	4.272	5.569	3.071	4.689	5.046	4.167	3.261	2.545	2.558
82.2	5.204	3.406	4.962	3.688	4.311	4.064	5.185	3.291	4.554	4.713	4.256	3.167	2.694	2.624
82.3	5.275	3.345	5.006	3.551	4.207	3.76	5.271	3.191	4.536	4.983	4.114	3.39	2.848	2.514
82.4	5.142	3.437	5.289	3.648	4.292	4.12	5.406	3.165	4.467	4.832	4.089	3	2.777	2.611
82.5	5.044	3.62	5.249	3.591	4.213	4.462	5.423	2.952	4.762	4.719	4.025	2.971	2.811	2.459
82.6	5.026	3.408	5.377	3.683	3.985	4.073	5.445	3.177	4.567	5.035	4.237	2.673	2.879	2.391
82.7	4.982	3.425	5.129	3.827	4.076	3.998	5.259	3.226	4.372	5.009	4.21	2.699	2.516	2.503
82.8	5.146	3.479	5.521	3.618	4.425	4.07	5.682	3.326	4.609	5.018	4.383	2.592	2.71	2.647
82.9	4.921	3.622	5.126	3.721	4.303	3.722	5.689	3.133	5.24	4.957	4.659	2.669	2.954	2.709
83	4.966	3.468	5.549	3.624	4.435	3.755	5.387	3.99	5.066	4.948	4.712	2.664	2.758	2.733
83.1	4.962	3.616	5.361	3.578	4.651	3.749	5.632	3.306	5.171	4.988	4.38	2.802	2.785	2.84
83.2	4.899	3.563	4.711	3.454	5.233	3.886	5.787	3.036	4.661	5.162	4.545	2.767	3.003	2.924
83.3	5.06	3.43	5.228	3.569	4.805	4.112	5.642	2.941	4.886	5.216	4.415	2.915	2.97	2.748
83.4	4.96	3.763	5.128	3.523	4.707	4.119	5.738	3.054	4.878	5.165	4.606	3.107	2.778	2.661
83.5	4.986	3.87	4.863	3.595	4.788	4.094	5.754	3.4	5.354	5.293	4.444	3.147	2.889	2.649
83.6	4.918	3.787	4.804	3.596	4.64	4.231	5.958	3.107	5.585	5.107	4.615	3.476	2.827	2.843
83.7	4.914	3.667	4.718	3.718	5.229	4.301	6.26	2.965	5.64	5.081	4.435	3.473	2.916	2.713
83.8	4.85	3.826	4.77	3.649	4.773	4.442	6.148	3.159	5.62	5.118	4.466	3.286	3.001	2.656
83.9	4.965	3.702	4.948	3.542	4.784	4.159	5.756	2.956	5.594	5.199	4.29	3.589	2.619	2.846
84	4.935	3.735	4.962	3.584	4.586	4.055	5.491	3.077	5.324	4.929	4.382	4.004	2.737	2.73
84.1	5.014	3.784	4.794	3.732	4.565	4.183	5.399	3.004	5.56	4.784	4.301	3.713	2.899	3.016
84.2	5.083	3.759	5.112	3.916	4.572	4.445	4.91	3.122	5.935	5.089	4.448	3.918	3.047	2.877
84.3	4.99	3.622	4.725	3.737	4.431	4.303	5.342	3.045	5.804	4.78	4.624	3.168	2.91	3.263
84.4	4.888	3.819	4.718	3.811	4.228	4.021	5.436	3.389	5.355	5.12	4.482	3.278	2.949	2.931
84.5	5.021	3.896	4.986	3.617	4.386	4.026	5.377	3.361	5.683	4.981	4.511	3.196	2.768	2.993
84.6	4.921	3.867	4.981	3.821	4.675	4.121	5.481	3.411	5.306	4.838	4.466	3.073	2.711	2.895
84.7	5.078	3.57	4.581	3.682	4.765	4.034	5.605	3.869	5.359	5.079	4.392	3.448	2.653	3.191
84.8	5.138	3.963	4.223	3.568	4.656	4.113	5.524	3.442	5.014	5.078	4.273	3.62	2.9	3.015
84.9	5.089	3.722	4.201	3.744	4.946	4.061	6.009	3.56	5.912	4.845	4.391	2.979	3.057	3.041
85	5.102	3.679	4.495	3.629	4.749	4.161	5.96	3.198	5.074	4.877	4.518	2.845	2.695	3.095
85.1	5.145	3.686	4.665	3.677	4.906	3.945	5.513	3.022	5.189	4.712	4.17	2.861	2.934	3.174
85.2	4.982	3.6	4.725	3.722	4.715	4.11	5.312	2.848	5.113	4.726	4.345	2.712	2.986	3.363
85.3	5.075	3.49	4.182	3.617	4.62	4.217	5.499	3.26	5.024	4.712	4.282	2.863	3.117	3.409
85.4	5.059	3.647	4.357	3.691	4.932	4.057	4.953	3.616	4.465	4.617	4.386	2.835	3.04	3.538
85.5	5.012	3.816	4.673	3.62	4.939	4.223	5.32	3.584	4.435	4.45	4.461	2.836	2.744	3.236
85.6	4.997	3.861	4.28	3.679	4.952	4.186	5.288	3.621	4.679	4.835	4.356	2.713	2.68	3.058
85.7	4.998	3.788	4.138	3.78	5.002	4.21	5.537	3.597	5.031	4.864	4.407	2.558	2.986	3.212
85.8	5.002	3.809	4.085	3.538	4.99	4.3	5.32	3.888	5.042	4.7	4.586	2.646	2.827	3.397
85.9	4.94	3.745	4.194	3.619	4.869	3.963	5.697	3.706	4.705	4.962	4.514	3.087	2.81	3.357
86	5.059	4.006	4.267	3.374	4.634	4.147	5.938	4.012	4.577	5.094	4.262	3.14	2.814	3.506
86.1	5.044	3.687	4.262	3.42	4.531	4.136	5.744	3.767	4.536	5.212	4.502	3.229	2.981	3.09
86.2	4.989	3.81	4.219	3.373	4.628	4.312	5.882	3.546	4.649	5.108	4.583	2.84	2.768	3.017
86.3	5.135	3.574	4.609	3.458	4.311	4.021	5.672	3.495	4.559	4.947	4.626	2.904	2.729	3.252
86.4	5.149	3.66	4.796	3.801	4.615	4.018	6.167	3.297	4.269	4.807	4.408	3.011	2.588	3.155
86.5	5.143	3.631	4.898	3.562	4.676	4.196	6.003	3.221	4.146	4.325	4.227	2.932	2.816	3.24
86.6	5.211	3.51	4.798	3.638	4.513	4.337	6.354	3.073	4.495	4.203	3.958	2.476	2.829	3.138
86.7	5.233	3.73	4.997	3.44	5.135	4.432	6.493	3.471	4.35	3.956	3.999	2.956	2.981	2.946
86.8	5.091	3.508	4.425	3.618	4.862	4.246	6.01	3.797	5.221	4.232	4.154	2.726	2.783	3.121
86.9	5.026	3.477	4.328	3.471	4.802	4.314	6.44	3.135	5.08	4.105	4.369	2.902	2.539	3.015
87	4.863	3.537	4.336	3.547	4.615	4.232	6.153	3.291	5.541	4.311	4.515	3.099	2.47	3.169
87.1	5.152	3.601	4.32	3.497	4.492	4.077	5.931	3.463	5.277	4.196	4.484	2.794	2.716	3.103
87.2	5.147	3.491	4.393	3.55	4.65	4.402	6.308	3.389	5.097	4.379	4.365	2.567	2.697	3.032
87.3	5.22	3.402	4.46	3.453	4.691	4.578	5.779	3.572	5.029	4.639	4.419	2.882	2.624	3.364
87.4	5.198	3.541	4.492	3.554	4.598	4.4	5.812	3.329	5.136	4.629	4.413	3.166	3.071	3.113
87.5	5.34	3.738	4.761	3.553	4.689	4.494	5.771	3.474	4.965	4.6	4.62	3.265	2.859	2.989
87.6	5.36	3.643	4.714	3.633	4.877	4.482	5.483	3.345	5.163	4.882	4.776	3.179	2.775	3.181
87.7	5.235	3.875	4.515	3.51	5.028	4.519	5.904	3.162	5.507	4.689	4.737	3.24	2.783	3.151
87.8	4.974	3.759	4.381	3.452	5.372	4.433	5.772	3.264	5.757	5.045	4.683	3.089	2.853	3.283
87.9	5.058	3.753	4.525	3.325	5.012	4.302	5.521	3.032	5.397	5.043	4.76	3.108	2.896	3.164
88	5.001	3.536	4.663	3.346	5.025	4.292	5.574	3.016	5.865	4.755	4.782	2.912	2.836	3.4
88.1	5.086	3.71	4.718	3.397	4.816	4.3	5.577	3.541	5.65	4.542	4.534	3.079	2.854	3.05
88.2	5.249	3.712	4.821	3.284	4.939	4.595	5.529	3.642	5.846	4.51	4.577	2.987	3.314	3.326
88.3	5.203	3.558	4.578	3.373	4.925	4.33	6.062	3.768	5.275	4.269	4.518	3.073	3.146	2.984
88.4	5.06	3.478	4.794	3.554	5.138	4.279	5.896	3.535	5.305	4.531	4.375	2.811	2.983	3.045
88.5	5.001	3.685	4.823	3.704	4.852	4.398	5.909	3.775	4.968	4.598	4.811	2.998	2.704	3.378
88.6	5.085	3.569	4.749	3.53	5.011	4.348	5.749	3.682	5.219	4.653	4.866	2.993	2.853	3.27
88.7	4.936	3.613	4.867	3.481	5.137	4.26	5.281	3.551	5.776	4.535	4.718	3.343	2.912	3.333
88.8	4.989	3.668	4.521	3.522	5.035	4.223	5.498	3.47	5.899	4.676	4.876	2.965	2.87	3.316
88.9	4.947	3.435	4.454	3.635	4.771	4.111	5.844	3.614	6.178	4.918	4.72	3.126	2.617	3.444
89	4.946	3.582	4.596	3.482	4.696	4.257	5.692	4.01	5.96	4.903	4.747	2.932	2.877	3.179
89.1	4.84	3.689	4.378	3.607	5.195	4.233	6.02	3.675	5.795	4.952	5.072	3.071	2.591	3.089
89.2	4.99	3.635	4.689	3.629	4.573	4.348	6.083	3.59	5.967	4.981	5.036	2.839	2.448	3.011
89.3	5.04	3.393	4.822	3.55	4.315	4.308	5.929	3.891	5.952	4.957	4.663	2.812	2.61	3.188
89.4	4.967	3.576	5.156	3.619	3.926	4.401	6.104	3.747	5.514	5.331	5.012	2.831	2.523	2.968
89.5	5.117	3.648	4.986	3.565	3.905	4.148	6.272	3.607	5.85	5.278	5.101	2.648	2.863	3.062
89.6	5.266	3.704	4.858	3.626	4.31	4.163	6.502	3.698	5.863	5.42	4.521	2.774	2.658	2.781
89.7	5.257	3.674	4.843	3.662	4.002	4.262	6.343	3.364	5.954	5.573	4.67	2.843	2.841	2.931
89.8	5.134	3.42	4.797	3.673	4.057	4.247	6.203	3.404	5.625	5.584	4.462	2.857	2.374	2.986
89.9	5.019	3.503	4.615	3.736	4.505	4.229	6.187	3.953	5.516	5.383	4.488	2.817	2.6	3.05
90	5.19	3.369	4.357	3.787	4.431	4.392	5.989	3.697	5.295	5.567	4.533	2.773	2.736	3.006
90.1	5.142	3.705	4.326	3.571	4.053	4.34	5.938	3.578	5.177	5.674	4.481	2.812	2.656	3.221
90.2	5.213	4.068	4.39	3.69	4.137	4.338	5.825	3.554	5.793	5.673	4.778	2.869	2.719	3.36
90.3	5.161	3.982	4.449	3.64	3.819	4.492	5.808	3.322	6.108	5.595	5.09	3.032	2.726	3.032
90.4	5.147	4.175	4.495	3.633	3.83	4.349	5.728	3.796	6.565	5.603	4.368	2.884	2.504	3.152
90.5	5.062	4.179	4.832	3.381	3.828	4.402	5.676	3.595	6.821	5.723	4.29	2.669	2.676	3.043
90.6	5.148	3.963	4.789	3.472	3.779	4.41	5.337	3.689	7.065	5.891	4.462	2.844	2.681	2.746
90.7	5.299	3.863	4.648	3.39	3.814	4.673	5.338	3.802	7.268	5.787	4.608	2.916	2.642	2.63
90.8	5.193	3.767	4.755	3.516	4.062	4.304	5.802	3.95	6.704	5.485	4.424	3.377	2.492	2.827
90.9	5.094	3.805	4.605	3.441	4.302	4.437	5.584	3.911	6.945	5.434	4.347	3.584	2.561	2.82
91	5.364	4.108	5.094	3.313	4.213	4.631	5.745	3.927	6.519	5.444	4.529	3.425	2.614	2.937
91.1	5.537	4.124	5.055	3.314	4.315	4.616	5.563	3.991	6.937	5.607	4.883	3.254	2.584	2.664
91.2	5.334	3.955	5.251	3.61	4.269	4.335	5.394	4.18	7.328	5.188	4.572	3.402	2.531	2.698
91.3	5.596	3.523	5.436	3.516	4.114	4.077	5.449	4.19	7.442	5.451	4.831	3.368	2.402	2.726
91.4	5.144	3.679	5.385	3.418	4.258	4.07	5.408	4.057	7.356	5.168	4.771	3.45	2.451	2.719
91.5	5.394	3.637	4.903	3.44	4.176	4.563	5.244	4.024	7.378	5.191	5.003	3.329	2.463	2.522
91.6	5.381	3.595	4.835	3.483	4.135	4.197	5.662	3.688	7.966	4.974	5.095	3.103	2.462	2.761
91.7	5.144	3.617	4.876	3.635	4.647	4.417	5.622	3.776	8.275	4.731	4.95	3.106	2.635	2.572
91.8	5.135	3.596	4.829	3.58	4.726	3.992	6.035	3.787	8.14	4.929	4.805	2.943	2.563	2.862
91.9	5.166	3.342	4.637	3.518	5.271	4.184	5.837	4.097	7.983	5.115	4.933	3.025	2.593	2.885
92	5.276	3.487	4.891	3.413	4.691	3.908	5.449	3.935	7.566	5.01	4.953	2.985	2.196	2.945
92.1	5.18	3.368	4.972	3.445	4.241	4.11	5.957	3.894	6.858	4.651	5.108	2.633	2.591	2.819
92.2	5.328	3.506	4.873	3.592	4.354	4.139	5.532	3.751	6.648	4.944	4.988	2.833	2.606	2.716
92.3	5.099	3.631	4.925	3.689	4.733	4.374	5.799	3.893	7.299	5.005	5.139	2.722	2.449	2.711
92.4	5.098	3.674	5.211	3.876	4.229	4.308	6.136	3.792	7.503	5.118	5.219	2.738	2.605	2.913
92.5	5.062	3.723	5.292	3.923	4.436	4.492	5.981	3.893	6.955	4.628	5.147	2.869	2.818	2.873
92.6	5.348	3.876	5.05	3.874	4.214	4.45	5.522	3.966	6.876	4.867	4.943	2.899	2.63	3.081
92.7	5.148	3.828	4.666	3.922	4.114	4.569	5.518	4.564	6.892	5.07	4.999	3.082	3.019	3.272
92.8	5.273	3.858	4.457	4.181	4.275	4.365	5.289	4.594	6.572	5.188	5.065	3.066	3.013	3
92.9	5.239	3.88	4.559	4.132	4.609	4.305	5.48	4.469	6.884	5.194	4.981	3.284	2.973	3.201
93	5.094	3.931	4.975	4.059	4.757	4.612	5.412	3.975	6.21	5.457	4.917	2.988	2.61	2.894
93.1	5.147	3.904	4.935	4.161	4.769	4.422	5.32	4.082	6.29	5.518	4.867	3.183	2.638	2.946
93.2	5.192	4.074	5.158	4.025	4.73	4.318	5.522	3.979	5.918	5.603	5.013	3.413	2.433	3.111
93.3	5.217	4.033	4.71	4.105	5.119	4.556	5.746	3.918	6.56	5.544	5.025	3.335	2.466	2.825
93.4	5.123	3.899	4.979	4.261	5.185	4.462	5.851	3.865	7.441	5.524	5.048	3.23	2.381	2.936
93.5	5.116	3.977	5.16	4.098	5.542	4.629	5.331	3.657	7.339	5.51	5.129	3.263	2.731	2.802
93.6	4.975	3.941	5.368	4.152	5.324	4.437	5.273	3.485	7.163	5.334	5.074	3.141	2.566	3.127
93.7	4.997	3.888	5.524	3.941	6.285	4.367	5.248	3.817	6.665	5.47	4.866	3.354	2.804	2.96
93.8	5.196	3.879	5.227	4.073	5.719	4.292	4.886	3.909	7.184	5.491	4.966	3.244	2.934	3.205
93.9	5.189	3.741	5.162	4.102	5.74	4.205	5.064	3.838	7.073	5.353	5.236	3.628	2.723	3.296
94	5.111	3.919	5.404	3.957	5.788	4.433	5.267	3.903	7.136	5.022	5.084	3.609	2.924	3.118
94.1	5.275	3.88	5.267	4.195	6.143	4.342	5.1	3.714	6.709	4.864	5.037	3.35	2.873	2.919
94.2	4.919	4.033	5.371	4.16	5.961	4.098	5.418	3.834	6.446	4.93	5.086	3.168	2.756	3.045
94.3	4.923	3.938	5.358	3.888	5.739	4.426	5.838	3.413	6.477	4.959	5.002	2.954	3.196	3.183
94.4	4.963	3.941	5.338	3.859	5.547	4.307	5.995	3.184	6.145	5.16	5.017	2.691	3.196	2.874
94.5	5.058	3.92	5.311	4.038	5.291	4.553	5.775	3.589	5.921	5.435	4.932	2.904	2.933	2.972
94.6	5.213	3.788	5.334	4.027	4.831	4.471	5.482	3.299	5.821	5.357	4.934	3.048	2.713	3.177
94.7	5.152	3.957	5.307	4.105	5.11	4.529	5.73	3.388	5.818	5.074	5.086	3.147	2.758	3.067
94.8	5.161	3.872	5.3	4.259	4.911	4.669	5.446	3.553	5.233	5.315	4.961	3.045	2.758	2.733
94.9	5.041	3.915	5.24	4.157	4.437	4.565	5.434	3.566	5.598	5.093	5.001	3.279	2.722	2.848
95	4.982	3.899	5.152	4.202	4.118	4.615	5.488	3.583	5.09	5.153	4.811	3.247	2.595	3.18
95.1	5.031	3.897	5.092	3.973	4.302	4.418	5.406	3.894	5.538	5.07	5.045	3.03	2.329	2.875
95.2	5.015	3.864	5.313	4.277	4.135	4.471	5.815	3.734	4.77	5.075	4.946	2.85	2.705	3.279
95.3	4.795	3.843	5.49	4.127	3.941	4.292	5.69	3.791	5.801	5.242	4.978	2.957	2.775	3.305
95.4	4.892	3.77	5.156	3.779	4.017	4.339	6.314	3.461	5.65	5.295	5.033	3.288	2.485	3.093
95.5	4.914	3.776	5.232	3.815	4.308	4.522	6.205	3.269	6.058	5.162	4.983	3.176	2.879	3.039
95.6	5.051	3.664	5.225	3.874	4.03	4.392	6.264	3.517	6.06	5.171	4.916	3.077	3.099	2.796
95.7	4.994	3.944	5.298	3.919	3.931	4.484	6.329	3.303	6.458	5.094	4.816	2.777	3.04	2.997
95.8	5.056	3.961	5.499	4.06	3.872	4.214	6.584	3.536	5.992	4.945	4.758	3.093	2.759	3.05
95.9	4.991	3.97	5.34	4.1	3.872	4.296	6.148	3.031	5.84	5.055	4.841	2.89	2.768	2.915
96	5.102	3.726	5.194	4.086	4.109	4.165	6.228	3.37	5.54	4.949	4.866	3.11	2.713	3.196
96.1	5.018	3.83	5.545	4.137	4.065	4.048	6.242	3.21	5.767	5.181	4.949	2.965	2.7	3.142
96.2	5.081	3.729	5.375	4.059	4.172	4.05	5.985	3.37	5.164	5.142	4.935	3.127	2.69	2.782
96.3	5.072	3.76	5.535	3.873	4.026	4.065	6.051	3.512	4.957	5.134	4.83	2.999	2.681	2.833
96.4	5.018	3.584	5.418	3.847	4.141	4.238	6.119	3.566	4.707	4.492	4.925	2.926	2.396	2.902
96.5	5.045	3.592	5.588	4.045	4.237	4.204	6.132	3.221	4.284	5.134	4.985	3.151	2.586	2.977
96.6	5.057	3.78	5.357	3.675	4.277	4.479	6.039	3.44	4.185	4.714	4.888	3.119	2.49	2.881
96.7	4.902	3.738	5.241	3.83	4.547	4.461	6.159	3.148	4.054	4.914	4.929	3.312	2.759	3.147
96.8	5.141	3.541	5.555	3.932	4.966	4.415	6.224	3.594	4.104	4.79	4.827	2.979	2.645	3.077
96.9	4.991	3.506	5.443	3.82	4.847	4.449	6.143	3.247	4.989	4.671	4.909	2.626	2.562	3.077
97	5.081	3.746	5.652	3.761	5.281	4.245	5.958	3.06	4.723	4.828	5.04	2.67	2.483	3.128
97.1	5.165	3.661	5.538	3.834	4.86	4.565	5.951	3.192	5.329	5.018	5.186	2.478	2.467	3.041
97.2	4.957	3.782	5.301	3.606	5.122	4.408	5.743	3.268	5.211	5.377	4.819	2.482	2.414	2.608
97.3	5.138	3.715	5.434	3.648	4.875	4.499	5.895	3.355	4.922	4.988	4.823	3.001	2.412	2.913
97.4	5.041	3.882	5.662	3.819	4.536	4.448	5.674	3.421	5.277	5.133	4.85	2.774	2.343	3.182
97.5	5.003	3.694	5.348	3.928	4.796	4.321	5.419	3.374	5.446	5.012	4.921	3.026	2.241	2.817
97.6	5.121	3.724	5.776	3.925	4.602	4.148	5.051	3.5	5.012	5.383	4.819	2.828	2.209	2.702
97.7	4.913	3.689	5.647	4.139	4.668	4.227	4.893	3.555	5.075	5.429	4.935	3.303	1.905	2.759
97.8	5.077	3.854	5.363	3.801	4.696	4.377	5.174	3.501	4.811	5.402	4.931	2.949	2.617	3.14
97.9	4.934	3.831	5.494	3.97	4.591	4.395	5.367	3.841	5.242	5.666	5.098	3.09	2.592	3.225
98	5.148	3.877	5.435	3.911	4.484	4.141	5.289	3.666	5.493	5.626	4.92	3.196	2.715	3.382
98.1	5.044	3.714	5.887	3.835	4.668	4.102	5.183	3.162	5.732	5.363	4.876	3.536	2.497	3.165
98.2	5.036	3.953	5.616	4.005	4.577	4.181	5.574	3.366	5.068	5.341	4.881	3.447	2.558	3.132
98.3	4.986	3.949	5.481	3.971	4.479	3.995	5.584	3.429	5.411	5.419	4.887	3.472	2.618	2.973
98.4	4.964	4.234	5.137	3.94	4.557	4.084	5.758	3.594	5.112	5.228	4.812	3.3	2.354	2.932
98.5	5.003	4.028	5.406	3.868	4.318	3.961	5.307	3.303	4.895	5.358	5.098	3.63	2.524	2.94
98.6	5.064	4.115	5.511	3.992	4.288	4.148	5.388	3.234	5.902	5.208	4.966	3.699	2.43	3.087
98.7	5.054	4.186	5.231	3.984	4.236	4.238	5.536	3.321	5.609	5.282	4.986	3.684	2.345	2.963
98.8	5.082	4.185	5.27	4.102	3.992	4.082	5.624	3.457	5.197	5.09	5.074	3.625	2.387	3.116
98.9	5.186	4.043	5.398	4.141	4.208	3.979	5.615	3.513	5.099	5.056	4.998	3.539	2.886	3.244
99	5.116	3.877	5.478	4.309	4.613	4.065	5.613	3.081	5.216	5.17	5.007	3.595	3.032	3.242
99.1	5.154	3.726	5.669	4.182	4.634	3.856	5.334	3.153	5.177	5.239	4.912	3.208	2.967	3.091
99.2	5.165	3.699	5.259	4.204	4.546	3.627	5.316	3.681	4.931	5.104	4.861	3.505	2.866	3.013
99.3	4.954	3.747	5.562	4.17	4.202	3.991	5.608	3.568	5.454	5.134	4.962	3.639	2.628	3.019
99.4	5.11	3.719	5.346	4.008	4.546	3.765	5.177	3.532	5.261	5.221	4.932	3.587	2.909	3.118
99.5	5.079	3.743	5.482	4.09	4.377	3.788	4.88	3.415	4.895	5.037	4.856	3.988	2.8	3.144
99.6	5.043	3.61	5.3	4.173	4.471	3.638	5.483	3.512	5.139	5.128	4.882	3.846	2.575	3.288
99.7	5.156	3.871	4.874	4.058	4.622	3.708	4.953	3.492	5.78	5.023	5.003	3.501	2.704	3.334
99.8	5.066	3.792	5.132	4.152	4.645	3.532	5.122	3.377	5.747	5.022	4.719	3.902	2.382	3.129
99.9	5.137	3.905	5.55	4.129	4.658	3.921	5.339	3.551	5.663	4.954	4.725	3.813	2.569	2.966
100	5.064	3.86	5.338	3.987	4.759	3.903	5.722	3.894	4.735	4.702	4.946	3.553	2.758	3.296
Mean	4.977	3.714	4.933	3.279	5.656	4.099	5.305	3.398	4.398	4.178	4.723	3.68	2.91	3.145
Min	0.504	0.555	0.536	0.567	0.584	0.554	0.539	0.533	0.532	0.53	0.412	0.433	0.414	0.426
Max	6.169	5.619	6.509	4.675	9.975	5.506	7.208	4.594	8.275	5.891	5.811	5.361	3.966	4.345

## Sheet: Figure S6
Residue	WT	V742A	Y744R	V742AY744R	L673H	Cin1			Residue	WT	Tha13
447	7.78	17.534	14.228	11.022	30.17	8.901			447	7.78	10.455
448	6.536	15.309	12.157	9.329	27.646	7.039			448	6.536	8.662
449	5.001	14.156	9.386	7.334	25.636	6.647			449	5.001	7.581
450	5.19	14.179	8.357	6.02	23.979	5.913			450	5.19	5.889
451	5.158	12.505	6.77	4.806	21.726	3.626			451	5.158	4.184
452	5.673	12.49	4.832	3.356	19.624	5.238			452	5.673	3.365
453	4.362	13.547	6.012	3.106	18.758	4.236			453	4.362	2.126
454	3.751	13.281	5.232	2.316	17.126	5.087			454	3.751	1.162
455	2.956	12.617	4.191	2.476	15.297	4.56			455	2.956	1.222
456	2.401	14.981	3.161	1.708	15.334	4.194			456	2.401	1.066
457	3.306	16.846	2.287	2.203	15.181	5.122			457	3.306	1.017
458	3.658	15.822	1.94	2.314	14.055	4.731			458	3.658	1.242
459	2.646	13.095	1.415	1.918	13.025	3.905			459	2.646	1.48
460	3.21	10.937	1.847	2.033	12.314	3.458			460	3.21	2.243
461	3.207	10.943	2.624	1.847	10.64	2.904			461	3.207	3.139
462	3.554	8.214	2.002	1.701	9.444	1.497			462	3.554	2.829
463	4.103	6.68	2.58	2.948	8.714	1.122			463	4.103	2.991
464	4.515	5.589	2.283	2.921	8.217	1.531			464	4.515	2.708
465	5.815	4.529	1.952	3.626	5.565	1.143			465	5.815	3.617
466	5.628	5.314	2.256	3.496	4.192	1.397			466	5.628	2.939
467	5.577	4.654	2.255	2.509	2.944	1.5			467	5.577	2.114
468	4.32	3.282	1.766	3.02	2.534	1.639			468	4.32	1.405
469	2.784	2.525	1.176	1.944	2.323	1.159			469	2.784	1.265
470	2.401	2.32	1.132	1.89	2.561	1.335			470	2.401	1.243
471	1.841	1.61	0.886	1.14	2.084	0.977			471	1.841	0.952
472	1.624	1.578	1.308	1.186	2.359	1.029			472	1.624	0.921
473	1.624	1.494	1.085	1.205	2.331	1.042			473	1.624	1.005
474	1.442	1.809	1.249	1.396	2.418	1.202			474	1.442	1.244
475	1.48	1.544	0.937	0.959	2.118	1.098			475	1.48	1.036
476	1.699	1.675	1.221	1.15	2.2	1.185			476	1.699	1.24
477	3.174	2.854	2.479	2.44	3.28	2.59			477	3.174	2.495
478	2.24	1.92	1.529	1.641	2.284	1.681			478	2.24	1.723
479	2.293	2.191	1.928	1.901	2.423	1.62			479	2.293	1.82
480	2.461	2.025	1.799	1.837	2.722	1.833			480	2.461	1.733
481	2.073	1.868	1.425	1.35	2.499	1.436			481	2.073	1.426
482	1.453	1.741	1.259	1.202	2.404	1.246			482	1.453	1.261
483	1.66	1.884	1.35	1.376	2.598	1.343			483	1.66	1.425
484	1.996	1.984	1.461	1.359	2.818	1.452			484	1.996	1.422
485	1.816	2.104	1.609	1.465	2.834	1.554			485	1.816	1.315
486	1.386	1.819	1.168	1.198	2.641	1.182			486	1.386	1.222
487	2.578	2.532	1.714	2.217	3.628	2.293			487	2.578	2.076
488	2.434	2.561	2.062	1.847	3.367	2.044			488	2.434	1.88
489	2.147	2.181	1.769	1.666	3.175	1.663			489	2.147	1.589
490	2.003	2.136	1.418	1.802	3.319	1.513			490	2.003	1.436
491	2.486	2.266	1.85	2.071	3.697	1.669			491	2.486	1.624
492	2.76	2.109	1.699	1.898	3.409	1.517			492	2.76	1.573
493	2.563	2.166	1.856	1.762	3.323	1.554			493	2.563	1.876
494	2.59	2.468	1.946	1.916	3.782	1.768			494	2.59	1.89
495	3.097	2.529	1.988	1.922	3.771	1.873			495	3.097	2.161
496	3.831	2.39	2.258	2.123	3.963	1.858			496	3.831	2.289
497	3.199	2.177	2.076	1.855	3.61	1.687			497	3.199	2.192
498	3.077	2.059	1.73	1.745	3.346	1.669			498	3.077	1.921
499	2.649	2.029	1.682	1.816	3.138	1.632			499	2.649	2.444
500	2.769	2.056	1.571	1.748	3.078	1.575			500	2.769	2.163
501	2.816	1.964	1.613	1.547	3.161	1.571			501	2.816	1.827
502	2.429	2.002	1.739	1.432	3.084	1.503			502	2.429	2.077
503	1.994	1.595	1.472	1.181	2.82	1.208			503	1.994	1.117
504	2.406	1.924	1.686	1.276	2.934	1.451			504	2.406	1.523
505	2.406	2.003	1.731	1.31	2.94	1.414			505	2.406	1.574
506	1.958	1.812	1.872	1.283	2.848	1.368			506	1.958	1.355
507	2.003	1.938	1.802	1.483	2.859	1.332			507	2.003	1.268
508	2.642	2.61	2.209	2.093	2.97	1.682			508	2.642	2.061
509	2.959	2.339	2.498	2.232	3.037	1.762			509	2.959	2.2
510	3.821	3.305	3.721	3.957	3.966	2.192			510	3.821	3.637
511	2.286	2.248	1.956	2.126	2.58	1.848			511	2.286	1.837
512	2.993	1.818	1.603	1.359	2.091	2.413			512	2.993	1.553
513	2.084	1.928	1.361	1.334	2.239	1.475			513	2.084	1.346
514	1.603	1.879	1.181	1.252	1.866	1.31			514	1.603	1.272
515	1.626	1.592	1.702	1.459	2.249	1.429			515	1.626	1.733
516	1.001	1.21	0.854	0.872	1.783	0.817			516	1.001	0.893
517	0.875	1.363	0.936	0.981	2.028	0.856			517	0.875	0.969
518	0.966	1.349	0.899	1.043	2.057	0.847			518	0.966	0.893
519	1.497	1.784	1.222	1.449	2.397	1.302			519	1.497	1.269
520	2.105	1.989	1.128	1.816	2.439	1.67			520	2.105	1.466
521	2.081	1.843	1.127	1.555	2.622	1.413			521	2.081	1.457
522	2.545	1.915	1.16	1.697	2.725	1.601			522	2.545	1.66
523	2.647	2.152	1.465	1.873	3.064	1.805			523	2.647	1.841
524	2.563	2.045	1.463	1.687	3.113	1.565			524	2.563	2.263
525	2.362	2.465	1.831	2.204	3.539	1.756			525	2.362	2.013
526	2.205	2.081	1.54	1.838	2.803	1.597			526	2.205	1.577
527	1.835	1.86	1.197	1.425	2.695	1.323			527	1.835	1.465
528	1.975	2.238	1.586	1.832	3.527	1.55			528	1.975	1.832
529	1.714	2.048	1.224	1.571	2.829	1.439			529	1.714	1.35
530	1.518	1.746	1.035	1.392	2.487	1.191			530	1.518	1.106
531	1.384	1.916	1.174	1.304	2.689	1.209			531	1.384	1.386
532	1.759	2.397	1.941	1.722	3.376	1.666			532	1.759	2.17
533	1.618	2.109	1.434	1.653	2.748	1.496			533	1.618	1.531
534	1.315	2.075	1.283	1.462	2.533	1.642			534	1.315	1.371
535	1.536	2.13	1.404	1.488	2.868	1.548			535	1.536	1.658
536	2.262	2.608	1.813	2.105	3.275	2.202			536	2.262	2.114
537	1.825	2.344	1.647	1.803	2.79	1.79			537	1.825	1.796
538	2.369	2.844	2.085	2.287	3.171	2.151			538	2.369	2.13
539	2.267	2.66	1.818	2.1	2.761	1.972			539	2.267	1.839
540	2.003	2.2	1.475	1.85	2.583	1.694			540	2.003	1.635
541	2.317	2.193	1.49	1.987	2.583	1.773			541	2.317	1.73
542	1.796	1.748	1.069	1.48	2.201	1.292			542	1.796	1.4
543	1.44	1.744	1.107	1.471	2.262	1.225			543	1.44	1.236
544	1.258	1.55	1.05	1.527	2.202	1.105			544	1.258	1.208
545	1.4	1.694	1.397	1.483	2.186	1.374			545	1.4	1.467
546	0.999	1.233	0.908	1.077	1.707	0.901			546	0.999	1.024
547	1.324	1.385	1.288	1.32	1.721	1.157			547	1.324	1.281
548	1.206	1.362	1.082	1.249	1.639	1.134			548	1.206	1.24
549	1.235	1.335	1.277	1.335	1.511	1.533			549	1.235	1.566
550	1.375	1.467	1.438	1.498	1.707	1.902			550	1.375	1.705
551	0.881	0.99	1.006	1.055	1.19	1.42			551	0.881	1.634
552	0.751	0.903	0.792	0.905	1.084	0.981			552	0.751	1.019
553	0.92	1.109	0.953	1.031	1.255	1.326			553	0.92	1.153
554	1.065	1.114	1.026	1.002	1.058	1.231			554	1.065	0.865
555	0.663	0.924	0.597	0.844	1.041	1.128			555	0.663	1.064
556	0.791	0.958	0.789	1.044	0.921	0.866			556	0.791	0.808
557	0.562	0.834	0.536	0.73	0.838	0.601			557	0.562	0.637
558	0.686	1.025	0.688	0.902	0.801	0.64			558	0.686	0.641
559	0.625	0.981	0.791	0.973	0.716	0.781			559	0.625	0.594
560	0.635	1.774	1.462	1.312	1.235	1.787			560	0.635	0.83
561	0.675	1.237	1.136	1.266	1.114	1.241			561	0.675	0.665
562	0.914	1.599	1.98	1.586	1.533	1.079			562	0.914	0.823
563	0.721	1.657	1.908	1.23	1.529	1.259			563	0.721	0.783
564	0.844	1.425	1.744	1.349	1.573	1.812			564	0.844	0.977
565	1.557	2.164	1.94	2.288	2.189	1.817			565	1.557	1.465
566	1.107	1.33	1.134	1.282	1.736	1.123			566	1.107	0.956
567	1.039	1.56	1.267	1.466	1.555	1.196			567	1.039	0.941
568	1.042	1.271	0.974	1.281	1.656	1.075			568	1.042	0.918
569	1.261	1.662	1.452	1.349	1.935	1.373			569	1.261	1.654
570	1.059	1.373	0.832	1.313	1.931	0.993			570	1.059	0.897
571	1.391	1.673	1.021	1.696	2.019	1.228			571	1.391	1.27
572	1.479	1.706	1.436	1.584	2.206	1.205			572	1.479	1.301
573	1.293	1.733	1.058	1.586	2.364	1.265			573	1.293	0.971
574	1.193	1.588	0.99	1.415	2.169	1.076			574	1.193	1.013
575	1.122	1.685	0.893	1.455	2.33	1.027			575	1.122	1.058
576	1.294	1.815	1.193	1.735	2.27	1.099			576	1.294	1.46
577	0.806	1.201	0.701	1.084	1.675	0.779			577	0.806	0.69
578	0.98	1.428	0.932	1.32	2.084	0.958			578	0.98	0.877
579	1.208	1.882	1.262	1.715	2.441	1.301			579	1.208	1.238
580	1	1.22	0.695	1.051	1.752	0.927			580	1	0.837
581	0.87	1.236	0.877	1.211	1.769	0.986			581	0.87	0.831
582	0.95	1.411	0.975	1.362	2.087	0.912			582	0.95	0.875
583	1.133	1.434	1.023	1.288	2.043	1.165			583	1.133	1.08
584	0.818	1.12	0.718	0.977	1.646	0.904			584	0.818	0.879
585	0.901	1.205	0.803	1.179	1.749	0.85			585	0.901	1.104
586	1.038	1.451	1.048	1.342	2.093	0.998			586	1.038	1.164
587	1.344	1.641	1.3	1.539	2.22	1.355			587	1.344	1.42
588	1.279	1.246	0.979	1.141	1.683	1.02			588	1.279	1.508
589	1.233	1.428	1.031	1.249	1.924	1.117			589	1.233	1.535
590	1.436	2.002	1.521	1.631	2.207	1.582			590	1.436	1.923
591	1.568	1.759	1.609	1.689	2.044	1.332			591	1.568	1.525
592	1.154	1.386	1.201	1.362	1.929	1.195			592	1.154	1.208
593	1.241	1.445	1.281	1.642	2.058	1.425			593	1.241	1.27
594	1.078	1.261	1.103	1.436	1.655	2.469			594	1.078	1.134
595	1.011	1.166	0.985	1.391	1.89	1.067			595	1.011	1.032
596	1.039	1.184	0.959	1.403	1.63	1.012			596	1.039	1.045
597	1.144	1.219	1.054	1.47	1.913	1.155			597	1.144	1.14
598	1.347	1.356	1.414	1.813	2.067	1.56			598	1.347	1.382
599	1.057	1.297	1.1	1.538	1.702	1.124			599	1.057	1.275
600	1.155	1.309	1.235	1.531	1.921	1.116			600	1.155	1.357
601	1.322	1.522	1.593	1.535	2.023	1.584			601	1.322	1.491
602	1.571	1.925	1.672	1.524	1.979	1.408			602	1.571	1.892
603	2.225	2.681	2.163	1.904	2.618	2.059			603	2.225	1.741
604	1.676	1.947	2.142	1.899	2.353	1.716			604	1.676	1.537
605	1.83	1.918	2.006	1.972	2.463	2.059			605	1.83	1.737
606	1.278	1.491	1.437	1.581	2.01	1.562			606	1.278	1.279
607	1.035	1.369	1.179	1.377	1.681	1.414			607	1.035	1.145
608	1.249	1.477	1.222	1.392	1.669	1.652			608	1.249	1.226
609	1.47	1.688	1.497	1.796	1.879	1.693			609	1.47	1.529
610	1.642	2.242	1.822	1.742	1.988	1.85			610	1.642	1.7
611	1.171	2.175	1.446	1.359	2.132	1.378			611	1.171	1.135
612	1.394	1.525	1.605	1.291	1.39	0.93			612	1.394	1.354
613	0.907	1.259	1.06	1.071	1.1	1.115			613	0.907	0.86
614	0.92	1.265	1.043	1.166	1.289	1.492			614	0.92	0.91
615	0.915	1.187	1.184	1.16	1.202	1.278			615	0.915	0.863
616	0.659	1.061	1.209	0.857	0.955	0.728			616	0.659	0.769
617	0.697	1.069	0.746	0.831	1.214	0.701			617	0.697	0.719
618	0.845	1.108	0.868	1.153	1.37	0.896			618	0.845	0.893
619	1.071	1.018	1.139	1.387	1.1	1.01			619	1.071	0.797
620	0.559	0.993	0.731	0.8	1.151	0.675			620	0.559	0.724
621	0.541	0.982	0.589	0.801	1.321	0.619			621	0.541	0.679
622	0.802	1.079	0.812	1	1.361	0.876			622	0.802	0.794
623	0.744	0.963	1.191	1.06	1.081	1.041			623	0.744	1.048
624	1.112	1.275	1.095	1.033	1.48	1.171			624	1.112	1.226
625	0.566	1.083	0.579	0.865	1.438	0.688			625	0.566	0.529
626	0.808	1.536	0.8	1.413	1.623	1.34			626	0.808	1.123
627	0.78	1.121	0.757	0.952	1.436	0.859			627	0.78	0.747
628	1.465	1.552	1.55	1.498	1.92	1.696			628	1.465	1.317
629	0.962	1.46	0.893	1.305	1.805	0.961			629	0.962	0.971
630	0.744	1.189	0.67	0.899	1.416	0.723			630	0.744	0.756
631	0.807	1.343	0.711	1.055	1.611	0.696			631	0.807	0.661
632	1.029	1.614	0.899	1.367	1.907	0.889			632	1.029	0.867
633	0.831	1.405	0.763	1.284	1.716	0.716			633	0.831	0.756
634	0.936	1.448	0.852	1.347	1.704	0.735			634	0.936	0.751
635	1.09	1.477	0.994	1.175	1.677	0.916			635	1.09	0.934
636	1.176	1.639	1.109	1.361	1.784	1.07			636	1.176	1.064
637	0.813	1.191	0.749	1.015	1.28	0.851			637	0.813	0.842
638	0.806	1.182	0.798	0.963	1.289	0.925			638	0.806	0.983
639	0.805	1.104	0.825	1.02	1.161	0.869			639	0.805	0.805
640	1.198	1.342	0.919	1.155	1.415	1.241			640	1.198	1.151
641	0.783	0.932	0.772	0.899	0.902	0.97			641	0.783	0.793
642	0.592	0.849	0.505	0.734	0.69	0.604			642	0.592	0.509
643	0.616	0.796	0.562	1.025	0.632	0.62			643	0.616	0.53
644	0.687	0.889	0.604	1.383	0.79	0.659			644	0.687	0.52
645	0.593	1.133	1.135	1.39	0.908	1.097			645	0.593	1.042
646	0.539	0.72	0.563	0.889	0.696	0.514			646	0.539	0.523
647	1.005	1.24	0.634	0.902	0.814	0.488			647	1.005	0.6
648	0.959	1.196	1.088	1.136	1.126	0.781			648	0.959	0.777
649	0.76	0.979	0.771	0.961	1.098	0.764			649	0.76	0.731
650	0.742	0.929	0.744	0.949	1.066	0.78			650	0.742	0.709
651	0.739	1.008	0.763	0.919	1.242	0.778			651	0.739	0.749
652	0.844	1.174	0.883	0.964	1.433	0.875			652	0.844	0.933
653	0.892	1.15	0.901	1.062	1.424	0.98			653	0.892	0.939
654	0.828	1.092	0.865	1.08	1.461	0.923			654	0.828	0.808
655	0.69	1.136	0.761	0.909	1.534	0.795			655	0.69	0.752
656	0.847	1.183	0.939	1.224	1.547	0.969			656	0.847	0.936
657	0.87	1.33	1.005	1.196	1.618	0.941			657	0.87	1.216
658	0.886	1.528	1.037	1.048	1.825	1.022			658	0.886	1.197
659	0.96	1.541	1.319	1.15	1.854	1.168			659	0.96	1.427
660	1.199	2.079	1.577	1.478	2.241	1.382			660	1.199	1.817
661	0.796	1.455	0.963	0.917	1.661	0.885			661	0.796	1.221
662	0.584	1.162	0.791	0.717	1.357	0.647			662	0.584	0.775
663	1.072	1.627	1.238	1.328	1.754	1.189			663	1.072	1.249
664	1.97	1.926	2.165	1.911	2.653	1.763			664	1.97	1.503
665	0.892	1.292	1.232	1.252	1.484	0.891			665	0.892	0.914
666	1.067	1.376	1.075	1.167	1.419	0.897			666	1.067	1.122
667	0.855	1.284	1.078	0.977	1.402	0.796			667	0.855	0.791
668	1.087	1.573	1.587	1.345	2.194	0.974			668	1.087	0.915
669	0.598	1.757	0.939	1.169	1.335	0.683			669	0.598	0.572
670	0.871	1.268	1.145	0.913	1.125	0.796			670	0.871	0.723
671	1.687	2.039	1.751	1.686	2.05	1.554			671	1.687	1.36
672	0.916	1.426	1.156	0.981	1.326	0.87			672	0.916	0.848
673	0.959	1.41	1.424	1.101	1.303	1.304			673	0.959	0.868
674	1.607	2.018	1.595	1.493	1.734	1.776			674	1.607	1.307
675	0.999	1.958	1.31	1.029	1.274	1.079			675	0.999	0.945
676	0.974	2.036	1.33	1.025	1.382	1.339			676	0.974	0.967
677	0.944	1.859	1.352	1.271	1.272	1.319			677	0.944	0.965
678	0.916	2.026	1.37	1.478	1.325	1.5			678	0.916	0.971
679	1.578	2.377	1.892	1.947	1.858	2.262			679	1.578	1.852
680	0.7	1.423	1.11	1.163	1.265	1.42			680	0.7	0.867
681	0.648	1.222	1.186	1.164	1.247	1.247			681	0.648	0.809
682	1.063	1.503	1.445	1.707	1.444	1.374			682	1.063	1.148
683	0.876	1.55	1.397	1.753	1.56	1.575			683	0.876	1.071
684	0.769	1.602	1.35	1.839	1.28	1.12			684	0.769	0.901
685	1.417	2.12	1.696	2.077	1.606	1.468			685	1.417	1.445
686	1.069	2.022	1.866	2.503	1.625	1.063			686	1.069	1.228
687	1.063	2.037	1.954	2.339	1.671	0.972			687	1.063	1.211
688	0.994	2.476	2.763	2.279	1.562	0.858			688	0.994	1.273
689	0.848	2.521	3.07	1.917	1.653	0.778			689	0.848	1.187
690	1.391	2.96	2.869	2.454	2.319	1.337			690	1.391	1.828
691	1.819	3.028	2.879	3.162	2.208	1.865			691	1.819	1.775
692	0.967	2.088	2.094	1.978	1.709	1.004			692	0.967	1.166
693	1.65	3.354	3.226	2.595	2.765	1.896			693	1.65	2.478
694	1.24	2.581	2.111	2.398	2.124	1.343			694	1.24	1.481
695	1.391	2.211	1.929	2.236	2.022	1.567			695	1.391	1.469
696	1.236	2.204	2.074	1.685	1.768	1.246			696	1.236	1.186
697	1.368	2.822	2.212	2.12	1.96	1.519			697	1.368	1.434
698	1.534	2.99	2.261	2.282	2.085	1.576			698	1.534	1.356
699	1.744	3.105	2.229	1.932	2.336	1.472			699	1.744	1.156
700	2.689	3.334	2.733	2.801	2.299	1.847			700	2.689	1.674
701	1.724	3.345	2.43	2.055	2.443	1.856			701	1.724	1.373
702	1.063	3.292	1.712	1.522	2.812	1.614			702	1.063	1.653
703	1.203	2.781	1.625	1.713	1.714	1.398			703	1.203	0.979
704	1.021	1.585	1.403	1.248	1.089	1.273			704	1.021	1.09
705	1.127	1.217	1.146	1.28	1.184	0.96			705	1.127	0.956
706	0.795	0.983	0.95	1.091	1.005	0.895			706	0.795	0.813
707	0.766	0.908	0.896	1.333	0.973	0.767			707	0.766	0.832
708	0.854	1.027	1.034	1.685	1.128	0.898			708	0.854	1.034
709	0.727	0.862	1.32	2.291	0.921	0.751			709	0.727	0.762
710	0.752	0.994	1.222	2.196	1.215	0.706			710	0.752	0.768
711	0.972	1.296	1.562	2.334	1.37	0.864			711	0.972	0.976
712	1.175	1.693	1.93	2.551	1.749	0.966			712	1.175	1.181
713	0.996	1.685	1.601	2.213	1.728	0.765			713	0.996	0.855
714	0.863	1.788	1.499	1.972	1.485	1.168			714	0.863	1.303
715	0.935	1.208	1.172	1.754	1.143	1.007			715	0.935	0.97
716	1.194	1.549	1.325	1.595	1.355	1.123			716	1.194	1.061
717	0.766	1.139	0.949	0.973	0.988	1.093			717	0.766	0.854
718	0.652	1.14	0.951	0.948	1.09	1.196			718	0.652	0.748
719	0.926	1.474	1.305	1.381	1.351	1.469			719	0.926	1.057
720	1.004	1.703	1.448	1.391	1.524	1.543			720	1.004	1.099
721	1.694	2.361	2.089	1.948	2.155	1.982			721	1.694	1.623
722	1.002	1.508	1.451	1.465	1.516	1.505			722	1.002	1.107
723	0.897	1.382	1.335	1.591	1.377	1.357			723	0.897	1.092
724	1.092	1.775	1.708	1.741	1.714	1.624			724	1.092	1.301
725	1.375	1.909	1.909	1.87	1.859	1.759			725	1.375	1.538
726	1.196	1.575	1.53	1.746	1.639	1.3			726	1.196	1.131
727	1.43	1.798	1.958	2.022	1.696	1.537			727	1.43	1.362
728	1.219	2.013	1.991	2.239	1.935	1.68			728	1.219	1.545
729	1.788	2.033	2.77	2.26	2.79	2.302			729	1.788	1.949
730	0.994	1.841	1.634	2.204	1.666	1.295			730	0.994	1.254
731	1.658	2.399	2.37	2.794	2.143	1.983			731	1.658	1.981
732	1.591	2.509	2.416	2.898	2.249	1.953			732	1.591	1.942
733	1.439	2.575	2.124	2.795	2.147	1.798			733	1.439	1.859
734	1.373	2.577	2.058	2.877	1.987	1.586			734	1.373	1.656
735	1.583	2.823	1.805	2.591	2.078	1.636			735	1.583	1.461
736	2.505	3.467	2.985	3.63	3.007	2.529			736	2.505	2.521
737	1.039	1.965	1.576	2.248	1.535	1.487			737	1.039	1.206
738	1.785	2.8	2.466	2.874	2.316	2.419			738	1.785	1.981
739	0.926	1.908	1.662	2	1.62	1.9			739	0.926	1.423
740	1.007	1.826	1.715	2.103	1.637	1.726			740	1.007	1.267
741	0.768	2.109	1.861	2.191	1.704	2.711			741	0.768	0.955
742	1.247	1.861	1.936	1.924	1.773	1.772			742		0.976
743	1.22	2.135	1.442	1.736	1.897	1.698			743	1.247	1.032
744	0.694	1.28	1.94	1.39	1.192	1.293			744	1.22	1.039
745	0.797	1.418	1.185	1.064	1.143	1.818			745	0.694	0.878
746	0.647	1.255	0.993	1.147	1.03	0.892			746	0.797	0.951
747	0.768	1.789	1.008	1.18	1.069	0.664			747	0.647	0.781
748	0.787	1.543	0.968	1	1.242	0.929			748	0.768	0.708
749	1.821	2.989	2.398	1.226	1.79	2.263			749	0.787	1.162
750	1.05	2.26	1.827	1.007	1.531	1.401			750	1.821	2.297
751	0.893	1.938	1.033	1.015	1.506	1.09			751	1.05	1.499
752	1.248	2.184	0.95	1.008	1.578	1.219			752	0.893	0.96
753	1.45	2.414	1.583	1.369	1.987	1.493			753	1.248	1.389
754	1.245	1.887	1.586	1.194	1.779	1.036			754	1.45	1.448
755	1.39	2.474	0.994	1.985	2.121	1.262			755	1.245	1.037
756	1.656	2.368	1.453	1.581	2.079	1.272			756	1.39	1.539
757	1.322	1.576	1.257	1.182	1.744	1.018			757	1.656	1.288
758	1.02	1.857	1.242	1.388	1.763	0.964			758	1.322	1.14
759	1.241	2.074	1.156	1.266	2.253	1.04			759	1.02	0.962
760	1.313	1.682	1.239	1.198	1.881	1.008			760	1.241	1.244
761	1.485	1.718	1.454	1.558	2.236	0.921			761	1.313	1.098
762	1.661	1.765	1.797	1.92	1.985	0.971			762	1.485	0.945
763	2.074	2.138	2.274	1.688	2.338	1.158			763	1.661	1.065
764	1.495	1.811	2.054	1.388	2.027	1.094			764	2.074	1.301
765	1.571	1.942	1.859	1.363	1.839	1.088			765	1.495	1.449
766	1.54	2.083	1.553	1.607	1.963	1.316			766	1.571	1.698
767	1.087	1.614	1.278	1.431	1.769	1.038			767	1.54	1.908
768	2.022	2.45	1.996	2.228	2.921	2.167			768	1.087	1.497
769	2.061	2.105	1.947	3.39	2.519	2.126			769	2.022	2.227
770	0.909	1.174	0.965	1.521	2.083	1.134			770	2.061	2.177
771	0.991	1.332	1.071	1.866	2.061	1.47			771	0.909	0.958
772	1.098	1.643	1.465	1.206	1.51	1.623			772	0.991	1.025
773	0.737	1.305	1.047	1.053	1.236	0.997			773	1.098	1.492
774	0.972	1.506	1.271	1.24	1.374	1.123			774	0.737	0.758
775	0.827	1.133	0.692	0.919	1.101	0.708			775	0.972	1.072
776	0.814	1.114	0.862	0.901	1.204	0.578			776	0.827	0.659
777	0.766	1.512	0.757	1.042	0.974	0.699			777	0.814	0.527
778	1.194	2.215	1.316	1.116	1.275	0.842			778	0.766	0.647
779	1.144	2.069	1.204	1.231	1.319	0.791			779	1.194	0.873
780	0.757	1.218	0.927	0.871	1.038	0.665			780	1.144	0.757
781	1.169	1.64	1.455	1.422	1.434	1.169			781	0.757	0.638
782	1.327	1.883	1.942	1.624	1.84	1.231			782	1.169	1.005
783	1.242	1.637	1.252	1.753	1.54	1.266			783	1.327	1.427
784	1.115	1.443	1.258	2.65	1.892	1.279			784	1.242	1.028
785	1.01	1.328	0.917	2.001	1.457	0.877			785	1.115	1.076
786	1.599	1.694	1.276	2.101	1.796	1.154			786	1.01	0.814
787	1.783	2.087	1.349	1.718	1.776	1.296			787	1.599	1.181
788	1.322	1.812	1.095	1.703	1.509	1.017			788	1.783	1.137
789	0.965	1.245	1.087	1.098	1.603	0.76			789	1.322	0.898
790	1.157	1.39	1.034	1.461	1.722	0.857			790	0.965	0.875
791	2.401	2.779	1.185	1.416	2.568	1.459			791	1.157	0.908
792	0.863	1.407	0.709	0.867	1.229	0.583			792	2.401	0.842
793	0.895	1.362	0.864	0.992	1.259	0.558			793	0.863	0.637
794	0.77	2.058	0.701	0.842	1.744	0.691			794	0.895	0.776
795	0.77	1.884	0.677	0.849	1.521	0.738			795	0.77	0.698
796	0.896	1.628	0.597	0.88	1.138	0.532			796	0.77	0.644
797	1.29	1.858	1.307	1.222	1.272	0.812			797	0.896	0.536
798	0.766	2.18	0.8	0.865	1.824	1.165			798	1.29	0.833
799	0.821	1.734	0.88	0.997	1.333	0.882			799	0.766	1.114
800	1.385	1.648	1.193	0.936	1.177	1.193			800	0.821	0.852
801	1.177	1.011	0.959	1.405	0.975	0.795			801	1.385	1.224
802	1.757	1.589	1.387	1.519	1.094	1.331			802	1.177	0.841
803	0.705	0.76	0.693	0.782	0.703	0.617			803	1.757	1.374
804	0.773	0.774	0.757	1.047	0.986	0.688			804	0.705	0.642
805	0.924	0.958	1.064	1.12	1.037	0.809			805	0.773	0.827
806	0.797	0.862	0.801	0.85	0.937	0.782			806	0.924	1.064
807	0.883	0.912	0.896	0.929	0.945	0.895			807	0.797	0.785
808	0.893	0.888	0.811	0.977	0.912	0.723			808	0.883	0.905
809	0.868	0.941	0.878	0.97	1.077	0.887			809	0.893	0.852
810	0.833	0.892	0.846	0.932	0.979	0.865			810	0.868	0.893
811	1.082	1.052	1.037	1.305	1.264	1.027			811	0.833	0.869
812	1.028	1.055	1.042	1.097	1.197	1.028			812	1.082	1.125
813	1.013	0.993	0.862	1.067	1.155	0.953			813	1.028	1.044
814	0.89	0.917	0.91	1.005	1.033	0.881			814	1.013	0.883
815	0.785	0.875	0.794	0.926	0.991	0.914			815	0.89	0.925
816	0.979	1.03	0.99	1.12	1.124	1.12			816	0.785	0.913
817	0.847	0.981	0.852	0.959	1.072	0.921			817	0.979	1.014
818	0.683	0.803	0.693	0.848	0.829	0.777			818	0.847	0.884
819	0.848	1.051	0.825	0.98	1.145	0.988			819	0.683	0.707
820	0.596	0.966	0.564	0.812	0.914	0.705			820	0.848	1.091
821	0.789	1.065	0.736	0.919	1.131	0.926			821	0.596	0.612
822	0.8	1.177	0.784	0.943	1.235	0.746			822	0.789	0.868
823	1.029	1.248	0.825	1.217	1.24	1.021			823	0.8	0.692
824	0.806	1.149	0.847	1.273	1.322	1.023			824	1.029	0.817
825	0.833	1.246	0.857	1.29	1.208	0.927			825	0.806	1.374
826	1.042	1.731	1.153	1.533	1.919	1.162			826	0.833	0.988
827	0.809	1.011	0.84	1.502	0.952	0.885			827	1.042	1.242
828	0.808	1.065	0.783	1.112	1.059	0.881			828	0.809	0.821
829	0.961	1.105	0.986	1.392	1.231	1.005			829	0.808	0.875
830	0.933	1.006	0.92	1.329	1.092	0.929			830	0.961	1.005
831	1.068	1.058	0.994	1.267	1.098	0.999			831	0.933	0.904
832	1.578	1.509	1.664	1.751	1.724	1.532			832	1.068	0.948
833	1.217	1.291	1.391	1.66	1.529	0.998			833	1.578	1.447
834	1.101	1.076	1.243	1.531	1.398	1.005			834	1.217	1.024
835	1.267	1.269	1.286	1.522	1.44	1.159			835	1.101	1.027
836	2.096	1.825	1.76	1.917	1.971	1.81			836	1.267	1.083
837	1.522	1.605	1.585	1.904	1.565	1.57			837	2.096	1.526
838	1.125	1.077	1.088	1.331	1.19	1.19			838	1.522	1.679
839	1.229	1.504	1.275	1.374	1.5	1.132			839	1.125	1.091
840	0.909	1.085	0.89	1.105	1.128	1.011			840	1.229	1.415
841	0.954	1.258	0.911	1.197	1.306	1.262			841	0.909	0.93
842	0.73	1.024	0.685	0.904	1.12	0.996			842	0.954	1.172
843	0.712	1.139	0.629	0.889	1.268	0.924			843	0.73	0.813
844	1.358	1.917	0.955	1.344	1.474	1.456			844	0.712	0.94
845	0.863	2.286	0.995	1.344	1.55	2.378			845	1.358	1.443
846	1.709	2.098	2.073	2.039	2.383	2.658			846	0.863	1.447
847	1.216	2.801	1.468	2.02	1.916	1.451			847	1.709	1.461
848	1.148	2.335	1.504	1.904	2.159	2.053			848	1.216	1.351
849	1.299	2.462	1.323	2.991	1.913	1.465			849	1.148	1.55
850	1.287	1.977	1.034	1.982	2.436	1.193			850	1.299	1.3
851	1.696	1.734	1.359	2.156	2.281	1.495			851	1.287	1.467
852	0.837	1.292	0.901	1.271	1.537	1.903			852	1.696	1.579
853	1.1	1.577	1.142	1.355	1.717	1.217			853	0.837	1.535
854	1.189	1.751	1.002	1.436	2.146	1.158			854	1.1	1.117
855	0.892	1.344	0.884	1.089	1.714	0.967			855	1.189	1.381
856	0.839	1.212	0.793	0.96	1.489	0.881			856	0.892	0.914
857	0.914	1.363	0.867	1.049	1.904	1.319			857	0.839	1.015
858	0.899	1.382	0.864	0.992	1.622	0.852			858	0.914	1.003
859	1.339	1.622	0.972	1.549	1.92	1.39			859	0.899	0.816
860	0.831	1.261	0.831	0.954	1.438	0.855			860	1.339	1.688
861	1.101	1.209	0.854	0.751	1.615	0.682			861	0.831	0.88
862	1.004	1.615	0.987	1.012	1.678	0.878			862	1.101	0.739
863	0.753	1.13	0.822	0.999	1.319	0.84			863	1.004	0.959
864	0.723	1.132	0.811	0.917	1.472	0.821			864	0.753	0.934
865	0.916	1.264	1.033	1.02	1.513	0.951			865	0.723	0.881
866	1.088	1.496	1.167	1.075	1.846	0.996			866	0.916	0.975
867	1.252	1.422	1.001	1.006	1.721	1.016			867	1.088	1.009
868	1.039	1.602	1.086	1.224	2.014	1.083			868	1.252	0.904
869	0.975	1.611	0.878	0.928	1.837	0.774			869	1.039	0.809
870	1.853	3.705	1.92	2.159	3.59	2.181			870	0.975	0.746
871	1.657	2.642	0.874	1.469	2.616	1.121			871	1.853	1.076
872	1.813	2.319	1.125	1.573	2.427	1.042			872	1.657	0.89
873	1.775	2.532	1.148	1.243	2.461	2.008			873	1.813	1.269
874	2.544	2.907	1.697	1.457	3.113	1.192			874	1.775	1.839
875	2.906	4.102	2.846	1.67	3.675	1.847			875	2.544	1.3
876	2.493	4.735	3.646	2.18	4.379	3.144			876	2.906	1.659
877									877	2.493	2.857

## Sheet: Figure S7
	(a) Distance between Ser644 and Ser746							(b) Distance between lare and small subunits
Time[ns]	WT	V742A	Y744R	V742AY744R	L673H	Cin1	Tha13	WT	V742A	Y744R	V742AY744R	L673H	Cin1	Tha13
0	9.22	9.531	9.823	9.508	9.739	9.693	9.137	27.819	27.773	27.837	27.919	27.743	26.482	26.549
0.1	9.047	8.957	10.539	8.766	9.249	9.34	10.192	27.653	28.216	28.489	28.022	28.607	27.441	27.164
0.2	9.534	9.62	11.032	8.888	10.213	9.039	10.42	27.756	27.354	28.869	28.353	28.168	27.245	27.18
0.3	9.664	9.011	11.07	9.141	9.732	9.422	9.612	27.725	27.593	28.738	28.519	28.098	26.984	26.812
0.4	9.427	9.063	10.655	8.75	10.649	9.837	9.694	28.2	27.634	28.842	28.867	28.103	27.335	26.995
0.5	10.948	7.802	11.146	9.883	11.1	9.549	9.793	27.893	27.119	29.885	29.229	27.822	27.415	27.08
0.6	9.568	8.719	11.085	9.494	9.598	9.995	10.088	27.546	27.991	29.637	29.5	28.021	27.513	27.383
0.7	9.39	9.969	12.173	9.085	11.037	10.065	9.798	27.75	27.953	29.589	29.853	28.359	28.119	26.721
0.8	9.535	9.497	11.018	10.719	9.842	10.005	10.087	27.498	27.628	29.3	29.158	28.101	27.334	26.8
0.9	10.382	9.657	12.425	9.971	10.147	10.096	10.366	27.306	27.429	30.808	29.18	28.03	27.656	26.921
1	10.4	9.06	11.21	10.82	10.41	10.073	10.733	27.66	27.171	30.897	29.466	28.596	27.372	27.203
1.1	10.555	9.585	11.068	9.982	10.369	10.021	10.601	27.739	27.737	30.372	29.739	28.454	27.453	26.866
1.2	10.198	9.675	11.192	9.575	10.396	10.327	10.125	27.325	27.738	30.522	29.355	28.031	27.513	27.315
1.3	10.226	9.425	12.18	9.938	10.435	10.434	10.46	27.453	27.387	30.919	29.024	28.451	27.559	26.943
1.4	10.068	9.183	11.649	9.228	9.856	9.848	10.814	27.053	28.192	31.294	30.01	27.875	27.705	27.363
1.5	10.064	9.015	11.855	9.772	11.592	10.536	10.445	27.862	27.722	30.396	30.152	27.999	27.697	27.012
1.6	10.034	9.377	10.813	9.746	12.032	11.024	10.733	27.614	27.663	30.183	29.563	28.489	27.452	26.735
1.7	9.846	9.49	12.182	9.964	11.116	10.805	11.112	27.599	28.031	30.011	29.201	28.379	27.555	27.084
1.8	10.325	9.319	12.393	9.349	12.038	10.213	10.537	27.514	27.807	29.815	29.028	28.501	27.685	26.766
1.9	10.234	9.473	11.759	9.947	11.775	9.785	11.304	27.821	28.302	30.175	28.969	27.802	28.137	26.779
2	10.358	9.174	12.103	9.994	11.649	10.434	10.888	28.433	27.953	29.081	29.288	27.655	27.611	26.692
2.1	10.142	9.097	11.778	10.164	11.976	10.999	11.327	28.386	27.96	29.202	29.481	27.545	27.557	26.923
2.2	10.013	9.502	11.928	9.478	11.385	10.616	10.276	28.092	27.639	29.338	29.708	28.143	27.451	26.64
2.3	10.096	9.781	11.93	9.288	11.311	10.196	10.401	27.846	27.691	29.03	29.514	27.722	27.464	26.544
2.4	9.742	8.968	12.594	9.5	11.278	11.272	9.647	27.91	27.866	29.082	29.246	27.119	27.641	26.495
2.5	10.032	9.223	12.115	9.222	11.437	10.45	10.161	27.606	27.912	28.928	29.825	27.964	27.793	26.529
2.6	10.295	9.982	11.108	10.077	11.114	10.847	11.334	27.915	27.199	28.975	29.958	27.2	27.465	26.495
2.7	10.77	10.027	12.534	9.969	10.049	10.413	10.697	27.789	27.145	28.696	30.254	27.972	27.347	26.36
2.8	10.859	9.977	12.409	9.876	11.094	9.86	10.806	27.897	26.703	29.1	29.635	27.472	27.89	26.768
2.9	9.944	9.679	11.875	10.446	10.812	10.833	11.191	27.89	26.932	28.717	29.921	27.298	27.695	26.49
3	10.305	10.817	12.069	10.264	12.323	10.639	10.489	27.757	27.061	29.041	29.879	27.889	27.149	26.714
3.1	10.794	10.55	11.861	9.556	10.901	10.221	10.382	27.928	26.811	28.727	29.513	27.321	27.786	26.461
3.2	10.501	10.461	12.547	8.674	10.806	10.943	10.94	27.948	26.653	28.448	29.872	27.532	27.971	25.99
3.3	9.723	10.705	12.468	8.833	10.873	10.503	10.695	28.247	26.911	28.395	29.348	27.918	27.856	26.027
3.4	10.18	11.246	12.381	9.178	11.466	10.292	10.481	27.896	26.934	28.929	28.674	28.035	27.744	26.626
3.5	10.756	10.528	11.522	9.51	10.2	11.238	10.371	27.412	27.629	28.436	29.446	27.614	27.184	26.584
3.6	10.241	10.433	11.701	9.247	10.775	10.394	11.087	27.226	26.707	28.713	30.014	27.466	27.38	26.57
3.7	10.45	10.727	11.685	9.431	10.18	10.639	10.141	26.905	27.002	28.422	29.811	28.209	27.821	26.463
3.8	10.268	10.338	11.357	9.305	10.309	10.682	10.647	27.029	27.307	28.561	30.462	28.304	27.753	26.578
3.9	10.249	10.202	12.446	9.498	10.16	10.779	10.849	27.283	27.305	28.783	30.675	28.762	27.827	26.592
4	10.504	9.607	11.177	9.433	9.889	11.066	10.466	26.564	27.065	28.627	30.654	28.57	27.249	26.665
4.1	10.356	9.921	11.779	10.387	10.489	10.343	11.31	26.893	27.241	28.487	30.387	28.323	27.705	26.652
4.2	10.118	10.16	11.901	10.322	10.156	10.649	11.174	26.888	26.844	28.924	30.793	28.341	28.114	26.922
4.3	10.141	9.791	11.791	9.094	10.154	9.931	9.973	26.69	27.299	28.89	30.866	28.528	27.771	26.776
4.4	9.603	9.805	11.167	10.132	10.007	9.866	10.19	27.04	26.889	28.706	30.649	28.787	28.062	26.67
4.5	10.106	9.649	11.622	9.808	10.014	10.5	10.697	26.817	27.436	28.927	30.489	28.487	27.736	26.783
4.6	10.175	9.521	11.972	9.978	10.335	10.237	11.358	26.147	27.434	29.345	30.124	28.26	27.91	26.847
4.7	10.915	10.135	11.682	10.255	10.597	10.705	10.721	26.687	27.31	29.067	30.448	28.554	28.049	26.757
4.8	10.405	8.714	12.427	9.378	10.591	10.294	10.587	26.771	27.481	29.024	30.436	28.657	27.206	26.38
4.9	10.81	9.957	12.386	10.056	10.537	9.755	10.781	26.314	27.199	29.065	30.078	28.682	28.275	26.876
5	9.899	9.566	11.705	10.337	10.184	9.764	10.905	26.598	27.052	28.859	30.578	28.527	28.345	26.611
5.1	10.447	9.965	11.97	9.612	10.268	10.29	11.128	26.481	27.088	29.518	30.611	28.211	28.747	26.756
5.2	10.855	9.848	12.767	10.118	10.323	9.939	11.138	26.683	26.862	29.52	30.505	28.521	27.977	26.529
5.3	10.259	9.552	12.424	9.965	9.894	10.021	10.548	26.994	26.96	28.785	29.859	28.58	28.482	26.531
5.4	9.878	9.602	11.151	9.887	9.923	9.746	10.587	26.598	26.748	28.438	30.098	28.19	28.381	26.599
5.5	10.502	9.55	12.124	9.504	10.292	10.135	10.319	26.642	26.612	29.269	30.328	28.418	28.488	26.154
5.6	10.072	9.901	11.719	10.324	10.043	10.413	10.588	26.785	27.331	29.923	30.85	28.986	28.45	26.447
5.7	10.184	9.92	11.51	10.132	10.15	10.459	10.778	26.511	27.312	29.034	30.406	28.532	28.43	26.76
5.8	10.224	9.826	11.658	9.325	10.383	10.54	10.21	26.512	26.766	28.535	29.889	28.723	28.1	26.907
5.9	9.994	10.231	12.12	9.542	10.51	10.316	11.006	26.613	26.759	29.323	29.898	28.259	28.025	26.396
6	10.007	10.023	12.107	9.838	10.897	10.494	11.307	26.224	26.464	29.196	29.625	28.556	28.621	26.419
6.1	10.068	9.569	11.298	10.074	10.131	10.597	10.86	26.365	26.646	28.809	29.993	28.977	28.314	26.695
6.2	10.535	10.507	12.301	9.857	10.551	10.836	10.975	26.218	26.822	28.525	30.296	28.808	28.01	26.722
6.3	10.473	10.073	12.094	10.237	10.013	10.735	10.564	26.543	26.583	28.993	30.598	28.58	28.061	26.363
6.4	10.414	10.094	12.303	10.066	11.13	10.471	11.348	26.786	26.769	28.51	30.082	29.282	28.191	26.121
6.5	9.916	9.956	12.354	9.939	10.668	10.407	10.898	26.809	26.742	29.139	30.265	29.512	27.809	26.311
6.6	10.212	9.65	12.194	9.581	10.609	10.357	11.293	26.781	27.256	29.229	30.218	29.09	28.067	26.622
6.7	10.462	9.445	12.151	9.307	10.889	10.538	11.151	26.551	26.83	29.817	29.648	29.213	27.387	26.298
6.8	11.08	9.316	12.548	9.753	10.338	10.211	11.491	26.669	27.122	29.271	30.145	29.319	27.746	26.095
6.9	10.648	10.381	12.019	9.274	10.868	10.927	12.685	26.819	27.405	29.26	30.368	29.25	28.069	26.414
7	10.043	10.106	11.883	10.234	10.342	10.621	11.735	26.284	27.179	29.231	30.328	29.303	28.315	26.222
7.1	10.446	9.619	11.894	10.05	10.688	10.596	11.404	26.738	27.247	29.659	30.467	28.915	28.021	26.026
7.2	10.268	9.992	11.834	9.455	10.825	10.89	11.49	26.807	27.153	29.014	30.425	29.157	28.231	26.046
7.3	10.543	9.866	12.407	9.723	10.967	10.98	11	26.801	26.503	29.338	29.862	29.317	28.112	26.089
7.4	10.432	9.312	12.383	8.94	10.581	10.772	11.207	26.545	27.242	28.449	30.405	29.468	28.634	26.258
7.5	10.386	10.093	11.133	10.251	11.149	10.491	10.745	26.53	27.406	29.386	30.742	29.776	28.724	26.299
7.6	10.486	10.014	11.684	9.754	10.541	11.272	10.534	26.471	27.605	28.462	30.678	29.616	28.217	26.112
7.7	10.329	10.529	11.201	9.882	10.411	10.733	10.168	26.248	27.596	28.927	30.166	30.14	28.573	26.214
7.8	10.801	10.012	11.853	9.816	10.476	10.361	11.591	26.019	27.303	28.776	29.934	29.923	28.349	26.307
7.9	10.22	9.259	11.568	10.455	10.856	10.11	10.636	26.3	27.348	28.961	29.867	29.705	28.631	26.686
8	10.214	9.928	12.283	9.843	10.535	11.097	10.717	26.086	27.648	29.059	30.581	29.765	28.183	26.198
8.1	10.057	10.25	12.002	9.773	10.931	10.864	11.009	26.123	27.296	28.623	29.981	29.494	28.555	26.298
8.2	9.799	9.708	12.084	9.598	10.63	10.752	11.376	26.57	27.579	29.076	29.86	29.902	28.567	26.537
8.3	10.334	10.093	12.07	9.26	10.934	10.818	11.224	26.528	27.679	28.93	29.905	29.237	28.255	25.84
8.4	10.393	9.798	12.188	9.237	10.579	10.981	10.951	26.618	27.392	28.97	29.888	30.122	28.333	26.36
8.5	9.877	10.372	11.197	9.554	10.369	10.801	10.759	26.21	27.713	28.528	29.876	29.242	28.366	26.098
8.6	10.274	9.596	12.296	9.283	10.053	10.394	10.944	25.814	27.837	28.186	29.976	29.299	28.835	26.297
8.7	9.902	9.589	11.459	9.401	10.858	10.641	10.925	26.528	27.918	29.092	30.296	28.984	28.302	26.019
8.8	9.844	9.548	12.279	8.628	10.408	10.578	10.87	26.508	27.939	28.663	29.706	29.116	28.674	26.304
8.9	10.135	9.889	12.101	8.951	10.196	9.683	11.243	26.732	27.159	28.59	29.774	29.282	29.461	26.442
9	9.972	9.922	12.016	8.711	10.939	10.641	10.523	26.039	27.476	28.81	30.13	29.609	29.745	26.137
9.1	9.567	9.853	12.388	8.544	10.514	10.178	10.569	26.363	27.742	29.691	29.663	29.459	29.111	26.259
9.2	9.605	9.973	12.132	8.379	10.148	10.799	11.438	26.061	27.403	29.26	30.155	29.581	28.73	26.467
9.3	9.515	10.091	12.666	8.497	10.802	10.868	10.665	25.991	27.609	29.217	29.987	29.767	28.877	26.421
9.4	9.772	9.556	12.803	8.73	10.738	10.664	10.408	26.446	28.124	29.063	29.98	29.816	28.872	26.099
9.5	10.129	9.999	10.991	9.69	10.61	10.236	11.038	26.368	27.784	29.029	30.524	29.745	28.828	26.901
9.6	9.805	9.801	12.188	9.874	11.02	10.712	10.249	26.598	27.52	29.413	30.755	29.859	28.937	26.554
9.7	9.815	10.322	11.869	9.459	11.001	10.026	10.453	26.29	27.24	29.491	30.681	29.463	28.693	26.301
9.8	9.556	10.397	11.95	9.068	10.578	10.82	10.801	26.723	27.57	29.401	30.879	29.333	28.251	25.859
9.9	10.137	10.077	11.966	9.315	10.59	10.056	11.215	26.223	27.916	28.927	31.12	28.884	28.397	26.29
10	9.897	10.251	12.117	9.688	10.571	10.503	10.783	26.399	27.62	29.482	31.636	29.572	29.166	25.85
10.1	9.972	10.15	12.215	8.82	10.933	10.997	10.763	26.292	27.708	29.577	30.805	29.833	29.067	26.345
10.2	9.8	10.015	12.026	9.005	9.865	10.737	10.781	26.386	27.703	29.601	30.901	29.407	29.085	26.024
10.3	10.307	9.861	11.832	8.832	10.345	11.171	11.083	26.348	27.824	29.133	31.587	29.002	28.992	26.556
10.4	10.383	10.109	11.876	8.614	9.908	10.524	10.815	26.338	27.556	28.658	31.666	29.054	29.253	26.116
10.5	9.731	9.913	12.222	9.181	10.029	11.006	10.622	26.5	27.436	28.927	31.802	28.671	28.646	26.06
10.6	9.707	9.828	12.244	9.046	10.288	10.703	10.974	26.678	27.499	29.06	32.525	28.956	29.115	25.845
10.7	9.587	10.479	12.065	8.357	10.461	11.433	10.52	26.476	27.508	29.35	31.479	28.775	29.435	26.064
10.8	9.853	10.188	11.793	8.705	10.894	11.205	10.645	26.465	27.57	28.617	31.543	28.796	29.103	25.924
10.9	9.335	10.277	12.198	9.45	10.398	10.675	10.48	26.28	27.331	29.571	30.865	29.45	29.264	26.021
11	9.92	10.013	11.699	9.358	10.76	11.312	10.551	26.743	27.407	28.737	31.101	29.117	29.351	26.09
11.1	9.453	10.23	12.185	8.648	10.716	11.033	10.137	26.467	27.526	29.208	30.497	29.102	28.867	26.258
11.2	10.008	10.328	11.958	8.793	10.618	11.299	10.65	26.36	27.785	29.176	31.102	29.313	28.726	25.806
11.3	9.228	9.895	11.853	9.006	10.725	11.235	10.427	26.623	27.208	29.445	31.283	29.235	29.34	25.808
11.4	9.975	9.696	12.234	9.19	10.515	10.305	10.988	26.732	27.777	29.056	31.454	28.895	29.769	25.824
11.5	9.501	10.021	12.112	8.692	10.068	10.35	10.305	26.463	28.033	29.599	30.457	28.577	29.097	25.738
11.6	10.043	9.877	12.049	9.206	10.683	11.355	10.113	26.575	27.87	28.827	30.62	29.358	29.477	25.97
11.7	9.563	9.932	12.102	8.616	11.195	10.756	10.698	26.632	28.255	29.033	30.405	29.299	28.403	25.932
11.8	10.06	9.989	12.258	8.211	10.328	10.75	10.248	26.669	28.17	29.712	30.932	28.843	28.311	25.962
11.9	9.979	10.367	12.39	8.69	10.837	10.234	9.955	26.501	28.04	29.715	30.294	29.423	28.537	25.932
12	9.467	10.108	12.193	8.362	10.885	11.089	10.347	26.343	27.828	29.189	30.419	29.469	28.749	26.014
12.1	9.464	10.258	11.902	9.1	10.656	9.899	10.671	26.707	28.441	29.842	30.679	29.498	28.365	26.211
12.2	10.125	10.033	11.973	8.977	10.673	10.254	10.95	26.082	28.401	28.809	30.256	29.14	28.304	26.126
12.3	9.97	10.412	11.643	8.573	10.563	10.13	10.791	26.338	28.238	28.703	30.094	28.993	28.3	26.234
12.4	9.511	10.297	11.549	9.273	10.694	10.411	10.873	26.318	27.982	29.061	30.763	28.963	28.443	26.413
12.5	9.884	9.622	10.64	9.142	10.729	10.034	10.83	26.024	28.418	29.167	29.868	28.909	28.009	26.161
12.6	10.225	9.797	10.875	9.13	10.653	10.44	11.037	26.219	28.5	28.824	30.275	29.054	28.217	26.112
12.7	10.05	9.954	11.546	9.197	10.644	9.427	11.032	26.213	28.106	29.093	30.271	28.885	27.938	25.913
12.8	10.013	10.042	10.848	9.219	10.497	9.784	11.585	26.473	28.332	28.745	30.326	29.132	28.563	26.199
12.9	10.445	9.461	10.766	9.281	10.774	9.661	10.701	26.123	28.186	28.609	30.647	29.079	28.051	26.146
13	9.978	9.892	10.656	9.647	10.42	10.707	10.975	26.23	28.07	27.896	30.418	29.322	28.435	26.136
13.1	10.074	10.263	11.278	9.303	10.497	10.576	10.512	26.128	27.864	28.15	29.986	28.626	28.299	26.1
13.2	10.218	9.497	10.572	8.74	10.749	10.18	10.447	26.188	27.977	28.185	30.024	29.433	28.364	25.996
13.3	10.376	9.792	11.149	8.284	10.73	10.855	11.073	26.343	28.352	28.397	28.778	29.433	28.112	26.454
13.4	10.033	10.2	11.381	8.991	10.602	10.189	10.71	26.134	27.853	28.101	28.751	29.515	28.314	26.589
13.5	10.693	9.613	10.557	9.208	10.895	10.599	10.683	26.282	27.992	28.244	29.058	29.274	27.694	26.045
13.6	10.137	9.704	10.727	8.767	10.704	10.794	10.662	26.196	27.781	28.386	29.117	28.864	28.569	26.249
13.7	9.949	9.503	11.202	8.676	10.255	10.945	10.858	25.962	27.717	28.928	29.212	29.166	28.522	26.369
13.8	10.146	9.695	11.28	8.66	10.953	10.333	10.649	26.296	27.759	28.681	28.665	29.644	27.954	26.426
13.9	10.21	9.448	10.623	8.711	10.66	10.719	10.648	26.225	28.191	28.069	29.151	29.2	28.471	26.256
14	10.003	8.805	11.524	8.573	10.495	10.89	10.354	26.281	28.391	28.693	28.837	29.689	28.399	26.443
14.1	11.285	10.017	11.881	8.608	10.781	10.308	10.49	26.685	28.154	28.711	28.859	29.367	28.11	26.694
14.2	10.063	9.744	11.583	8.455	11.267	10.461	10.87	26.461	28.119	27.848	29.561	29.492	28.305	26.038
14.3	10.642	9.461	10.053	8.219	10.729	10.512	10.295	26.951	26.934	28.611	29.2	28.975	28.246	26.162
14.4	9.732	11.119	11.068	8.787	10.727	10.675	10.711	26.888	27.674	28.319	28.802	28.853	28.439	26.175
14.5	10.015	10.355	10.777	9.049	10.624	10.762	10.485	26.572	27.787	27.656	29.216	29.134	27.635	26.07
14.6	10.407	10.449	10.77	9.01	10.899	10.423	11.196	26.663	27.595	27.915	28.792	29.071	28.576	25.945
14.7	10.227	9.723	9.862	8.869	10.765	10.922	10.775	26.565	27.593	27.634	29.031	29.305	28.884	26.306
14.8	9.805	10.643	10.824	8.933	10.469	11.094	11.016	26.734	27.505	27.465	28.859	29.058	29.096	26.415
14.9	9.662	10.671	9.75	8.546	10.685	10.595	10.912	26.608	27.485	27.661	28.98	29.388	28.909	25.746
15	9.51	10.91	10.529	8.131	11.202	10.403	10.771	26.628	27.73	28.507	28.501	29.367	28.718	26.409
15.1	10.224	10.929	11.57	8.372	10.687	10.893	11.052	26.471	27.337	29.585	28.832	29.044	27.969	25.853
15.2	10.208	10.832	11.298	8.315	10.175	10.16	10.996	26.486	27.717	28.593	28.813	28.807	27.765	26.176
15.3	9.876	10.683	11.549	8.096	10.871	10.039	10.518	26.162	27.42	28.858	28.539	29.093	28.55	25.881
15.4	9.81	9.446	11.073	8.654	10.285	9.572	10.807	26.515	27.343	29.369	29.537	28.984	28.09	25.668
15.5	9.937	10.226	11.863	8.6	10.95	9.087	10.35	26.547	27.077	29.287	28.957	28.963	27.751	25.561
15.6	10.001	9.897	11.704	8.204	10.679	10.349	10.648	26.388	27.116	29.019	28.765	29.162	28.021	25.975
15.7	9.656	10.454	11.445	8.639	10.481	10.368	10.145	26.706	27.284	30.078	28.959	29.044	28.066	25.972
15.8	10.068	10.234	11.622	8.474	10.754	10.362	10.599	26.633	26.908	29.752	28.661	28.734	28.233	25.809
15.9	10.306	9.863	11.344	8.38	10.668	10.498	10.694	26.232	27.354	29.295	29.207	28.923	28.11	25.945
16	9.727	9.72	11.705	8.021	11.218	10.718	9.772	26.626	26.885	29.58	29.121	28.598	28.145	25.836
16.1	10.607	9.917	11.92	9.272	11.008	10.2	10.822	26.624	27.113	29.774	28.89	28.995	27.555	26.1
16.2	10.141	10.226	11.205	8.693	10.737	10.771	10.008	26.816	26.952	29.639	28.574	28.759	27.607	26.044
16.3	10.301	10.251	11.63	8.85	11.116	10.688	10.454	26.594	27.026	29.721	28.619	28.743	28.134	25.75
16.4	10.144	9.962	11.527	8.764	10.602	10.012	10.948	26.689	26.968	29.742	28.973	29.051	28.008	25.726
16.5	9.768	9.894	11.81	8.999	10.755	11.129	10.46	26.596	26.684	29.606	28.73	28.903	28.297	25.925
16.6	10.334	10.699	11.888	8.761	10.94	11.238	10.437	26.48	26.493	29.847	28.842	29.142	28.071	26.043
16.7	10.063	9.959	11.12	8.522	10.693	10.87	10.201	26.314	27.105	29.885	29.117	29.433	27.815	25.578
16.8	9.994	10.251	10.937	9.06	10.25	10.739	10.381	26.124	27.62	30.169	28.927	29.026	27.809	25.744
16.9	9.982	10.599	11.699	8.868	10.685	11.138	9.781	26.798	26.971	29.839	29.151	29.241	27.819	26.313
17	9.9	10.401	11.706	8.654	10.841	10.375	10.515	26.405	27.091	29.077	28.699	29.211	28.166	25.615
17.1	10.248	10.026	11.955	9.07	10.977	10.695	10.498	26.273	27.503	29.552	29.397	29.781	27.784	25.453
17.2	10.42	10.241	11.788	8.793	10.381	11.249	10.662	26.475	26.882	29.765	29.572	29.313	27.881	25.823
17.3	10.02	10.201	11.48	8.691	10.428	10.211	10.368	26.715	27.336	29.214	29.15	28.885	27.709	25.795
17.4	10.103	10.581	11.759	8.668	10.94	10.713	10.419	26.796	26.661	29.213	29.149	29.359	28.032	25.639
17.5	10.165	10.95	11.52	8.501	11.154	10.9	9.947	26.704	26.955	29.082	28.962	28.63	27.972	25.733
17.6	10.252	10.88	11.895	8.303	10.615	10.326	10.561	26.585	27.075	29.312	28.544	29.127	27.487	25.926
17.7	10.106	11.447	11.873	8.542	10.937	11.106	10.949	26.559	27.304	30.396	29.258	28.819	27.643	26.333
17.8	10.218	11.092	11.079	8.9	10.268	10.756	10.693	26.657	27.166	29.508	28.98	28.393	28.228	26.016
17.9	9.739	10.958	11.617	8.85	10.69	10.719	10.427	26.824	26.961	29.751	28.708	29.004	27.472	25.626
18	10.31	10.386	11.924	8.632	10.789	10.828	10.193	26.629	27.216	29.245	28.834	28.89	28.086	25.566
18.1	10.222	10.52	12.05	8.48	10.65	10.842	10.429	26.821	26.988	29.552	28.159	29.077	27.994	25.773
18.2	10.17	10.196	11.825	8.163	10.692	10.754	10.594	26.621	28.273	29.929	28.293	28.976	27.874	25.616
18.3	9.873	10.02	11.545	8.699	11.081	11.389	11	26.638	27.464	29.983	28.746	29.21	28.272	26.038
18.4	9.932	10.286	11.972	8.906	10.657	11.618	10.523	26.737	27.274	29.204	29.368	28.912	28.779	25.954
18.5	10.077	10.238	11.907	8.424	10.787	10.761	9.533	26.933	27.007	29.691	28.388	29.067	28.43	25.871
18.6	9.673	9.228	11.328	8.308	10.507	10.855	10.955	26.832	27.423	30.107	28.672	29.7	28.468	26.123
18.7	9.667	9.004	11.708	8.672	10.881	10.888	10.741	26.572	26.902	29.645	29.029	28.877	28.136	26.148
18.8	9.832	9.437	11.596	8.774	10.556	10.499	10.769	26.864	26.652	29.282	28.872	29.186	28.014	26.195
18.9	9.973	9.483	11.619	8.359	10.424	11.609	10.525	26.992	27.032	28.901	29.018	29.19	28.53	26.338
19	10.064	9.228	11.718	8.426	10.933	10.797	9.914	26.41	26.851	29.788	28.945	28.921	28.691	26.022
19.1	10.356	9.094	12.02	8.339	10.842	11.215	9.998	26.754	26.443	29.773	28.983	29.163	28.694	25.984
19.2	10.084	8.926	11.799	8.603	10.281	10.739	10.432	26.399	27.024	29.969	28.92	29.807	28.115	26.165
19.3	9.951	8.748	11.888	9.036	10.935	10.847	10.573	26.517	26.701	29.531	29.113	29.765	28.101	26.264
19.4	9.983	9.667	11.417	8.602	10.417	10.906	10.032	26.39	27.165	29.714	29.517	28.963	28.342	26.035
19.5	10.079	9.483	11.427	8.348	11.143	11.029	9.869	26.523	26.983	29.899	28.987	28.92	28.042	26.563
19.6	10.256	9.459	11.436	8.66	11.412	10.73	10.313	26.723	26.554	29.492	28.896	28.546	28.551	26.46
19.7	10.227	8.679	11.562	8.47	10.667	12.12	9.675	26.279	26.566	29.642	29.217	28.373	27.953	26.357
19.8	10.068	8.846	11.683	8.094	11.175	11.068	11.458	26.643	27.052	29.103	28.743	29.152	28.252	26.42
19.9	10.256	9.706	11.586	8.37	11.138	11.226	10.448	26.799	26.991	28.955	28.645	28.965	28.175	26.267
20	9.644	9.175	11.936	8.797	11.309	10.439	9.965	26.907	26.615	28.893	28.993	29.067	27.872	25.747
20.1	9.974	8.756	11.643	8.626	10.954	10.565	10.048	26.559	27.065	28.993	29.024	28.859	27.726	26.068
20.2	10.367	8.77	11.485	8.419	10.776	10.041	10.782	26.537	26.976	28.946	29.018	28.572	27.353	26.2
20.3	9.9	9.135	11.845	8.084	10.568	10.044	10.479	26.396	26.862	29.151	28.504	28.931	27.392	26.167
20.4	9.773	8.881	11.533	8.362	10.701	10.479	10.416	26.535	26.756	28.624	29.135	28.773	27.409	26.249
20.5	9.892	8.835	11.295	8.986	10.778	10.024	10.061	26.819	26.704	29.271	29.706	28.481	26.929	26.235
20.6	10.27	8.632	11.553	8.402	10.652	9.751	11.233	26.53	27.037	28.778	29.283	28.526	27.851	26.009
20.7	9.641	8.957	11.385	8.556	10.439	10.257	10.577	26.671	27.3	28.931	29.611	28.722	27.313	26.277
20.8	9.814	8.648	11.976	8.567	10.772	10.23	10.758	26.563	27.112	28.454	30.019	28.186	27.575	26.06
20.9	9.511	8.599	11.528	8.407	11.139	9.951	10.556	26.731	26.906	28.467	29.68	28.78	27.81	26.209
21	9.92	9.213	11.626	9.074	10.966	10.836	10.252	26.748	27.242	28.717	29.713	28.895	27.997	26.04
21.1	10.191	8.791	11.979	8.474	10.714	10.082	10.992	26.496	27.055	28.444	30.499	28.893	28.008	25.981
21.2	9.721	8.896	11.046	7.867	10.409	9.818	10.934	26.688	27.148	29.379	30.405	28.857	27.884	25.963
21.3	9.781	9.132	11.508	8.897	10.386	10.498	10.257	26.733	26.724	28.612	30.471	28.723	27.878	25.934
21.4	9.824	9.069	12.055	8.1	10.492	10.404	10.697	26.304	27.568	28.965	30.134	28.246	27.411	26.024
21.5	10.098	8.799	12.035	8.453	9.86	11.171	11.025	26.742	26.945	29.484	29.896	28.008	27.571	26.245
21.6	10.282	8.649	11.322	9.057	10.064	11.065	10.614	26.639	26.456	29.013	30.913	28.15	28.2	26.274
21.7	9.978	8.97	11.143	9.131	10.542	11.192	11.125	26.834	27.535	28.73	30.881	28.644	27.752	26.751
21.8	10.309	9.035	12.067	8.381	10.208	11.059	10.288	26.22	26.656	29.143	30.284	28.203	28.031	26.392
21.9	10.025	8.762	12.196	9.076	9.676	10.09	10.605	26.625	26.591	29.035	29.601	28.063	27.876	26.335
22	10.001	8.508	11.973	8.911	10.214	10.105	10.919	27.146	26.53	28.501	29.276	29.104	27.412	26.131
22.1	9.893	9.39	12.083	9.252	10.913	10.745	10.325	26.59	26.515	28.984	30.409	28.41	27.71	26.282
22.2	10.388	9.019	12.004	8.698	9.704	10.683	10.872	26.236	26.679	28.585	30.048	28.343	27.341	26.231
22.3	10.161	9.48	11.95	8.685	10.424	10.316	10.465	26.831	27.125	28.803	29.245	28.963	27.721	26.044
22.4	10.147	9.02	11.635	8.623	10.977	11.037	11.364	26.571	26.54	29.04	30.766	28.867	27.424	26.46
22.5	10.086	9.009	11.662	8.71	10.122	10.042	11.156	26.724	26.584	29.157	30.3	29.321	27.773	25.784
22.6	9.847	9.205	11.609	9.269	10.798	10.265	10.791	26.61	26.942	29.285	30.454	28.213	27.729	26.068
22.7	9.898	9.165	11.578	8.327	10.122	10.28	10.527	26.824	26.86	29.258	29.946	28.235	28.181	26.412
22.8	10.231	8.783	11.354	8.666	10.599	10.078	11.222	26.595	26.97	29.291	30.585	28.984	28.089	26.052
22.9	9.849	8.652	11.944	8.628	10.504	10.817	10.777	26.277	27.046	28.893	29.808	28.633	27.406	26.45
23	9.861	9.019	11.577	9.591	9.618	10.942	10.817	26.923	27.331	29.034	31.117	28.984	28.049	26.573
23.1	10.133	9.048	11.567	8.683	10.676	10.671	10.58	26.916	26.945	28.597	30.934	29.256	27.358	26.484
23.2	9.695	8.907	11.703	9.22	10.617	10.663	10.363	26.878	26.551	29.296	30.615	29.226	27.866	26.617
23.3	9.708	9.352	11.646	9.846	10.785	10.479	10.718	26.72	26.784	29.648	30.758	29.601	27.871	26.421
23.4	9.919	8.989	11.603	8.973	10.734	10.784	10.745	26.888	26.707	28.552	30.25	29.172	27.845	26.379
23.5	9.889	9.245	12.05	9.491	10.848	11.12	10.714	26.434	27.034	29.404	29.796	28.743	27.793	25.676
23.6	9.944	9.871	11.856	8.87	10.866	10.354	9.997	26.958	26.846	28.715	29.092	28.98	27.803	25.844
23.7	9.734	8.95	11.907	8.861	10.818	10.796	10.174	26.678	26.705	29.213	29.143	29.231	28.033	26.046
23.8	10.295	9.047	11.965	8.851	10.746	11.274	9.974	26.355	26.964	29.067	28.702	29.659	27.548	26.059
23.9	10.5	8.335	12.344	8.833	10.668	12.035	10.485	26.551	26.691	29.214	28.707	29.097	27.557	26.164
24	10.263	8.565	11.608	8.779	10.91	10.744	10.125	26.667	26.981	29.56	28.834	29.326	27.79	26.294
24.1	9.571	8.341	11.011	9.208	10.646	10.584	9.896	26.879	26.896	29.625	28.895	29.826	27.662	25.942
24.2	9.846	9.62	11.774	8.62	10.017	10.849	10.75	26.759	26.649	29.712	28.548	29.405	27.793	25.681
24.3	9.87	8.999	10.952	9.34	10.581	10.436	10.679	26.389	26.799	29.063	29.174	28.488	27.864	26.184
24.4	10.077	8.838	11.754	9.089	10.427	10.357	10.452	26.675	26.561	28.714	28.687	28.615	28.447	26.275
24.5	9.966	8.685	11.75	8.305	11.064	10.585	10.903	26.532	26.527	29.396	28.729	28.908	28.315	26.213
24.6	9.85	8.479	11.147	9.054	11.097	10.906	10.426	27.047	26.45	29.429	28.623	28.752	28.512	25.922
24.7	9.876	8.417	11.572	9.273	10.932	11.051	10.352	26.497	27.114	29.24	29.439	28.547	28.15	26.054
24.8	9.765	8.252	11.447	9.164	10.865	10.216	10.607	26.985	26.484	29.475	29.206	28.365	28.163	25.766
24.9	9.891	8.519	11.303	9.195	11.069	10.238	10.525	26.573	26.586	29.516	28.933	28.398	28.218	26.304
25	10.146	8.843	11.941	8.852	10.433	10.432	10.656	26.531	26.486	29.325	29.11	28.697	28.406	26.133
25.1	10.381	8.622	11.676	9.166	10.877	10.801	10.524	26.772	26.844	29.767	28.812	28.433	27.987	26.094
25.2	10.418	8.791	11.619	8.988	10.725	10.836	9.636	26.558	26.458	29.289	28.976	29.054	28.143	26.103
25.3	10.14	8.736	11.174	8.764	10.662	10.576	9.857	26.698	27.086	29.493	29.018	29.19	28.263	25.79
25.4	10.713	8.54	11.528	9.08	10.764	10.552	11.16	26.63	26.653	29.41	28.86	28.702	28.036	26.074
25.5	10.697	8.399	10.92	8.832	10.733	10.647	10.007	26.928	26.647	30.095	29.155	28.32	28.17	26.08
25.6	9.596	8.599	11.163	8.853	10.77	10.884	10.518	26.551	27.247	29.817	29.222	28.492	28.143	25.791
25.7	10.071	8.483	11.823	8.381	11.428	10.512	9.862	26.237	26.787	30.412	29.038	28.562	28.104	25.84
25.8	10.324	8.645	11.656	8.692	11.091	10.923	10.801	27.043	26.926	30.524	29.126	29.204	28.57	26.069
25.9	10.423	8.587	11.52	8.747	10.965	10.291	10.64	27.035	26.821	29.339	28.566	28.912	28.347	26.066
26	10.494	8.765	11.749	8.129	10.62	10.59	10.356	26.559	26.712	29.633	29.085	29.181	28.332	26.089
26.1	10.314	9.223	11.35	8.711	10.435	10.225	10.195	26.582	26.972	30.275	28.979	28.739	28.129	26.38
26.2	10.34	8.788	10.716	8.764	11.372	10.212	10.853	26.885	26.751	29.765	28.891	28.91	28.203	26.258
26.3	10.14	9.083	11.097	8.875	11.355	10.38	10.411	26.765	26.827	29.138	29.033	29.136	28.606	26.756
26.4	10.201	8.484	11.616	9.38	11.238	10.442	9.973	26.762	26.9	29.367	29.501	29.079	28.283	25.757
26.5	10.381	8.704	11.404	8.773	10.528	11.339	10.689	26.579	27.153	29.063	29.46	28.95	28.228	25.572
26.6	10.565	9.195	11.378	9.468	10.538	9.618	10.455	26.855	27.148	29.356	29.792	28.799	27.976	25.962
26.7	10.728	8.585	11.466	9.1	10.527	10.191	10.528	26.661	26.787	29.666	30.042	29.223	27.689	26.103
26.8	10.836	8.504	11.316	9.201	10.7	10.601	10.44	26.887	26.793	29.318	30.055	29.646	28.041	26.446
26.9	10.368	9.001	11.4	9.276	10.454	10.982	10.503	26.818	26.845	29.587	29.556	29.202	28.319	25.998
27	10.325	8.962	11.445	8.758	10.667	11.284	10.095	26.941	26.837	29.874	29.589	28.903	28.07	26.499
27.1	10.251	8.15	11.361	8.978	10.786	10.263	10.174	26.828	26.605	28.733	29.465	28.882	27.693	26.046
27.2	10.476	8.587	11.249	8.79	10.145	10.013	10.208	26.778	26.78	29.289	29.205	28.38	28.006	26.512
27.3	10.037	8.515	10.618	8.467	10.842	10.535	10.242	26.62	26.808	29.016	28.865	29.182	27.887	26.473
27.4	10.183	8.737	11.027	8.527	10.606	10.163	10.446	26.809	26.982	29.328	29.219	29.312	28.014	26.358
27.5	11.157	8.931	11.191	9.176	10.86	10.516	10.412	27.284	26.948	29.304	28.938	28.304	28.084	25.946
27.6	10.657	8.316	10.934	8.885	10.339	9.785	10.298	26.877	26.955	29.627	29.336	27.998	27.818	26.22
27.7	10.251	8.734	10.732	9.391	10.772	10.44	9.572	26.406	26.552	29.594	29.137	28.262	27.699	26.002
27.8	10.48	9.032	11.075	9.037	10.561	11.252	9.853	26.584	26.721	29.306	29.335	28.905	28.324	26.266
27.9	10.236	8.611	11.095	9.083	10.431	10.522	9.623	26.449	26.804	29.142	28.52	28.118	28.535	26.159
28	9.891	9.005	11.205	9.018	10.66	10.435	9.884	26.57	26.97	28.699	29.169	28.497	27.577	26.215
28.1	10.14	8.45	11.048	9.229	10.746	10.024	9.89	26.557	26.639	28.975	28.927	28.446	27.809	25.836
28.2	9.846	8.288	11.299	8.839	11.172	9.892	10.04	26.524	26.717	28.98	29.103	29.519	27.722	25.561
28.3	10.602	8.298	11.259	8.386	11.116	10.161	10.293	26.845	26.699	28.802	28.454	29.328	27.863	26.253
28.4	10.077	9.016	11.405	8.531	10.697	9.809	10.145	26.693	26.829	28.853	29.07	28.856	28.076	26.115
28.5	9.833	8.639	10.773	8.55	10.422	10.515	10.246	26.598	26.699	29.156	29.246	28.533	28.235	26.003
28.6	10.671	8.701	11.234	8.467	10.537	10.57	10.416	26.597	26.885	29.005	29.25	28.581	28.041	26.149
28.7	10.244	9.454	10.991	8.534	10.808	11.096	9.989	26.86	26.638	29.094	29.919	28.913	27.986	25.834
28.8	10.834	9.157	11.516	8.546	10.192	10.012	9.971	27.497	26.652	28.957	29.525	28.61	28.063	26.206
28.9	9.959	9.443	12.07	8.413	10.748	10.077	10.62	26.437	26.766	29.571	29.295	28.145	27.834	26.197
29	10.766	9.044	11.061	8.178	10.792	10.107	10.63	26.863	26.706	29.87	29.287	28.746	27.87	26.381
29.1	9.929	9.467	11.003	8.827	10.092	10.222	9.693	26.743	26.787	29.125	29.7	28.388	27.894	26.364
29.2	10.197	9.517	10.689	8.068	10.058	10.147	9.975	26.552	27.151	28.867	30.103	29.526	27.99	26.04
29.3	9.899	8.809	10.636	8.64	10.609	10.134	9.997	26.757	27.218	29.3	29.959	28.644	28.259	26.511
29.4	10.008	8.691	11.869	8.138	9.777	10.18	9.523	26.708	27.324	29.568	29.706	28.372	27.986	26.145
29.5	10.442	8.628	11.029	8.272	9.868	10.178	9.954	26.969	27.118	29.696	30.336	28.443	28.161	26.561
29.6	10.122	8.642	11.61	8.973	10.283	10.827	10.334	26.698	27.369	30.097	30.43	28.818	27.669	26.205
29.7	10.481	8.976	11.337	8.973	10.063	9.488	10.088	26.862	27.099	29.258	29.787	29.029	27.759	26.286
29.8	10.804	8.79	11.42	8.528	11.297	9.617	10.492	26.745	26.962	30.026	29.933	28.569	27.867	26.593
29.9	10.081	8.982	11.335	8.742	10.484	10.805	10.469	26.696	27.128	30.017	29.6	28.844	28.027	26.183
30	10.266	9.455	11.294	8.636	10.549	9.766	10.049	26.607	27.271	29.289	28.946	28.365	27.86	26.865
30.1	10.244	9.68	11.479	8.712	10.672	10.054	10.366	27.024	27.223	29.934	29.51	28.929	27.792	26.362
30.2	10.018	9.823	12.264	9.041	10.447	9.724	10.816	26.47	27.013	29.727	29.847	28.667	27.932	26.039
30.3	10.078	9.627	10.959	8.77	10.567	10.216	10.351	26.591	26.745	29.816	30.217	28.816	27.827	26.212
30.4	10.077	9.255	11.536	8.108	10.728	9.812	10.215	26.731	26.976	30.323	30.446	29.264	27.176	26.377
30.5	9.799	8.899	11.744	8.714	10.482	9.581	9.681	26.398	26.83	30.573	29.893	28.425	27.782	26.481
30.6	9.804	9.497	11.474	9.108	10.534	9.496	9.679	26.686	26.804	30.18	29.884	29.561	28.135	26.307
30.7	9.425	8.628	11.471	8.983	10.41	9.503	9.585	26.782	26.818	30.434	30.609	29.402	27.557	26.04
30.8	9.465	9.58	11.611	8.595	10.054	9.414	10.019	26.361	26.784	31.164	30.369	29.221	27.88	25.845
30.9	9.635	8.938	11.126	8.407	10.677	9.369	9.666	26.459	26.831	30.288	30.783	28.951	27.776	26.119
31	10.083	8.534	11.919	8.425	10.306	9.467	10.075	26.85	26.713	30.983	30.001	28.931	27.34	26.247
31.1	10.44	9.135	11.309	8.823	9.764	9.345	9.695	26.461	27.137	31.048	30.667	29.327	27.458	26.266
31.2	9.938	9.299	11.084	8.75	9.607	9.66	10.239	26.732	26.737	30.762	30.116	29.353	28.09	25.771
31.3	9.972	9.19	10.58	9.953	10.125	8.786	9.73	27.158	26.814	30.922	30.941	29.028	27.876	26.059
31.4	10.222	8.903	10.973	9.329	10.414	9.431	10.158	27.103	27.034	30.549	30.635	29.862	27.307	26.362
31.5	10.081	8.837	11.25	8.626	9.438	9.487	10.234	26.728	26.809	30.208	30.343	29.12	27.622	26.443
31.6	10.102	8.954	11.462	9.263	9.847	9.276	10.637	26.774	27.221	30.482	30.698	29.405	27.415	26.251
31.7	9.843	9.166	10.957	8.592	9.838	9.829	10.21	26.319	27.287	30.419	29.967	29.528	27.875	26.59
31.8	10.191	9.292	11.833	7.855	9.87	9.318	9.941	26.517	26.858	30.985	30.178	29.109	27.551	26.394
31.9	10.25	8.463	11.152	7.944	10.282	9.046	9.909	26.971	26.86	30.21	30.486	29.568	28.28	26.025
32	10.523	9.38	10.805	8.013	10.493	9.04	10.037	26.867	26.899	30.063	30.785	29.198	27.761	25.917
32.1	9.809	9.313	10.826	8.905	10.699	10.306	9.627	26.363	26.716	29.983	30.144	29.414	27.783	26.195
32.2	10.154	9.724	10.604	9.154	10.329	8.86	9.944	26.865	27.164	30.269	30.202	29.07	27.832	26.62
32.3	10.349	9.14	11.372	8.731	9.732	9.157	10.271	26.522	26.987	30.081	30.053	29.028	27.658	26.286
32.4	10.809	9.744	10.875	8.396	10.412	9.446	10.06	26.737	26.875	30.546	30.252	29.361	27.841	26.421
32.5	10.677	9	10.89	9.049	10.264	9.467	10.043	26.472	27.043	30.299	30.17	28.853	27.961	26.093
32.6	10.216	9.752	11.156	8.422	10.603	9.502	9.705	26.597	27.143	29.918	29.435	29.886	27.413	26.266
32.7	9.901	9.272	11.005	8.763	10.083	9.053	10.046	26.918	26.96	30.024	30.555	29.297	27.631	26.167
32.8	9.928	9.288	11.097	8.815	10.563	9.098	9.968	26.478	27.228	30.331	30.362	28.91	27.295	26.469
32.9	10.001	8.715	11.642	8.831	11.158	9.786	10.572	26.639	26.978	30.498	29.914	29.743	27.624	26.293
33	10.462	8.437	11.136	8.446	10.969	9.69	10.673	26.907	27.335	31.103	29.938	28.714	27.676	26.452
33.1	10.099	8.648	11.453	8.811	10.631	9.375	10.197	26.677	27.212	31.074	30.841	29.142	27.605	26.327
33.2	9.998	8.559	11.369	8.867	10.467	8.777	10.187	26.692	27.296	31.416	30.526	28.548	27.519	26.448
33.3	10.18	9.486	11.141	8.447	10.697	9.397	10.433	26.523	26.885	30.496	30.539	29.103	27.321	26.19
33.4	9.893	8.848	11.317	8.525	10.856	9.323	10.091	26.602	27.376	30.82	30.396	28.184	27.833	26.346
33.5	9.812	9.187	11.445	7.764	10.088	8.95	10.526	26.578	27.231	30.606	30.276	28.739	27.831	25.88
33.6	10.045	9.069	10.605	8.366	10.198	9.11	10.252	26.462	27.443	30.607	30.048	28.488	27.568	26.141
33.7	9.942	9.09	11.01	8.193	11.047	9.064	10.23	26.615	27.382	30.379	30.253	28.335	28.26	26.35
33.8	10.747	8.932	10.698	8.438	10.466	9.545	9.655	26.555	27.253	30.243	30.637	28.359	27.523	26.374
33.9	10.259	9.273	10.877	8.26	10.413	9.712	10.304	26.773	27.075	30.004	29.935	28.357	27.522	26.117
34	9.921	9.507	11.037	8.892	10.677	9.587	9.936	26.702	26.969	30.029	30.214	28.316	27.617	26.281
34.1	10.46	9.419	11.173	8.951	11.072	9.707	10.695	26.404	26.823	29.844	30.122	28.414	27.684	26.418
34.2	10.096	9.239	11.661	8.806	11.09	8.965	10.781	26.373	27.397	30.05	29.819	28.174	27.571	26.854
34.3	10.087	9.42	10.763	7.837	10.631	9.085	10.166	26.601	27.224	29.493	29.558	28.254	28.032	26.367
34.4	10.293	9.539	10.384	8.547	10.72	10.298	10.442	26.476	27.196	29.121	29.811	28.2	27.652	26.274
34.5	10.037	9.074	10.89	8.138	10.277	9.058	10.361	26.449	27.155	29.432	30.072	28.475	27.672	26.265
34.6	10.567	9.168	11.195	8.549	11.104	9.115	10.113	26.932	27.079	29.754	30.334	28.537	27.607	26.461
34.7	9.729	8.442	11.371	8.924	10.838	9.27	9.869	26.764	27.058	29.734	30.901	28.28	27.559	26.274
34.8	10.435	8.796	11.074	8.353	10.907	9.684	9.639	26.835	27.096	29.92	29.83	28.376	27.77	26.473
34.9	10.252	9.272	10.427	8.472	10.649	9.453	9.158	26.774	27.001	30.068	30.557	27.988	27.995	25.926
35	10.149	9.055	11.401	8.53	10.282	9.431	10.043	26.686	27.124	30.354	31.144	27.692	27.414	26.297
35.1	10.736	9.249	10.674	8.373	10.076	9.484	10.142	26.797	27.333	30.013	30.506	27.603	27.681	26.163
35.2	10.036	9.88	11.07	8.192	10.682	9.954	9.72	26.563	26.908	30.117	30.709	28.281	27.534	26.239
35.3	10.517	9.571	11.569	8.918	10.61	9.2	10.246	26.541	27.197	29.939	30.847	28.505	27.604	26.118
35.4	9.901	9.855	10.96	9.761	10.215	8.852	10.22	26.784	27.195	29.798	30.675	28.773	27.43	25.961
35.5	9.722	8.991	10.852	8.969	10.812	9.266	10.603	26.749	27.75	29.773	30.788	29.004	27.872	25.904
35.6	9.793	8.715	11.408	9.756	10.6	9.903	9.617	26.439	27.093	29.182	31.229	28.951	27.419	25.749
35.7	9.545	8.99	11.614	10.128	10.542	9.943	10.086	26.829	27.129	28.835	32.042	28.614	27.397	25.91
35.8	9.896	9.246	11.155	10.872	10.666	8.944	10.195	26.686	27.101	29.348	31.886	28.56	27.331	26.103
35.9	9.892	9.304	10.976	10.38	10.773	9.246	10.47	26.76	27.27	28.794	31.917	28.583	27.476	25.973
36	9.397	9.06	10.349	10.436	10.283	8.973	9.962	26.646	27.222	29.252	32.213	28.856	28.103	26.189
36.1	9.553	8.695	11.201	10.351	10.451	8.734	9.897	26.38	26.877	29.408	32.047	28.702	27.938	25.617
36.2	9.988	8.811	11.313	9.64	10.093	8.968	10.42	26.382	26.871	29.604	31.448	28.396	27.547	25.836
36.3	9.754	9.001	11.369	10.195	9.934	8.341	10.165	26.44	26.918	29.433	32.028	28.754	27.57	25.933
36.4	10.167	9.316	10.947	9.86	10.398	9.46	9.762	26.703	26.789	28.764	31.417	28.956	28.241	26.017
36.5	9.967	8.448	10.686	9.539	10.438	9.273	10.187	26.592	27.44	28.543	31.11	28.431	28.054	26.267
36.6	10.398	8.548	11.054	9.595	10.185	9.558	10.476	26.54	27.618	29.168	31.018	28.738	27.896	26.041
36.7	10.187	9.037	11.252	9.824	10.263	10.461	10.408	26.606	27.14	29.456	30.982	29.402	28.748	26.396
36.8	10.032	8.806	11.022	9.308	10.29	9.596	9.909	26.916	27.387	28.971	31.295	28.839	28.675	26.027
36.9	9.575	9.681	10.829	9.638	9.891	9.468	9.987	27.1	27.117	29.322	31.997	28.383	28.318	26.459
37	10.098	9.309	10.854	9.308	9.468	10.157	9.796	26.836	27.08	29.349	31.76	28.895	28.014	26.4
37.1	9.941	9.096	11.094	8.867	9.948	9.911	10.623	26.755	27.12	29.469	31.795	28.337	28.246	26.1
37.2	9.635	9.246	11.315	8.351	10.334	9.447	10.026	26.698	26.723	29.766	31.859	29.176	28.456	26.213
37.3	9.979	8.884	11.091	8.872	10.365	9.665	10.702	26.587	27.31	29	31.07	29.388	27.8	25.903
37.4	9.768	8.986	10.62	8.695	9.696	10.328	10.185	26.387	26.955	29.544	31.654	28.487	28.097	26.271
37.5	9.916	9.514	11.298	9.017	10.432	9.68	9.887	27.088	27.361	29.028	31.24	28.623	28.54	25.955
37.6	9.986	9.418	10.709	9.74	10.727	9.607	10.717	26.772	27.128	28.771	31.547	29.082	28.43	25.911
37.7	9.962	8.996	11.386	9.089	10.171	9.336	10.413	26.572	26.97	29.193	31.889	28.464	28.332	25.933
37.8	9.753	9.194	10.678	9.206	9.904	9.39	11.017	26.834	26.518	29.18	31.322	28.536	28.359	26.013
37.9	10.221	9.624	10.459	9.452	10.19	9.306	10.605	26.675	27.21	29.468	32.002	28.49	28.143	26.219
38	9.999	9.824	11.741	9.307	9.936	9.048	9.947	26.316	27.214	29.547	31.707	28.375	28.035	26.557
38.1	10.293	9.929	10.942	9.196	10.596	8.609	10.231	26.568	27.317	29.305	31.27	28.123	28.038	26.779
38.2	9.791	9.521	10.974	9.262	9.512	9.421	9.801	26.244	27.052	29.281	31.596	28.637	28.314	27.142
38.3	10.52	9.695	11.071	9.552	10.275	9.422	10.657	26.526	27.324	29.382	32.022	29.081	28.072	27.034
38.4	10.509	10.273	11.008	10.265	10.269	9.476	10.248	26.59	27.134	29.108	32.22	28.565	27.959	27.016
38.5	10.299	9.798	10.895	9.459	10.445	10.12	10.769	26.746	27.465	28.776	31.705	28.485	28.124	27.094
38.6	10.531	9.527	10.99	9.071	10.434	9.802	9.814	26.948	27.201	29.441	31.301	28.296	28.159	27.025
38.7	9.88	9.512	10.835	9.537	10.37	9.007	10.298	26.396	27.379	29.623	31.874	28.91	28.38	27.038
38.8	10.492	10.057	10.744	9.982	10.915	9.092	9.832	26.849	27.69	29.632	31.5	28.65	28.226	26.565
38.9	9.964	9.906	11.335	10.152	10.411	9.195	10.707	26.946	27.855	29.356	32	28.943	28.26	26.601
39	10.575	9.519	10.932	9.931	10.284	10.101	10	26.581	27.239	29.004	31.633	28.56	28.021	26.729
39.1	10.044	9.75	10.594	9.515	10.557	9.73	10.095	26.652	27.694	28.856	31.259	28.75	28.276	26.945
39.2	10.245	10.12	9.729	9.4	10.536	9.687	9.909	26.9	27.328	28.555	32.236	28.462	28.109	26.668
39.3	10.052	9.221	10.704	9.998	9.734	9.789	9.696	26.588	27.587	28.764	31.617	28.034	28.472	26.997
39.4	9.571	9.213	10.85	10.309	10.511	10.255	9.893	26.922	26.662	28.866	31.289	27.733	28.317	26.666
39.5	10.705	9.357	10.47	9.999	11.387	10.432	9.749	26.801	27.183	29.318	31.676	28.809	28.526	26.502
39.6	9.933	9.156	11.371	10.613	11.013	9.425	9.886	26.882	26.818	29.247	32.061	28.596	27.962	26.739
39.7	10.339	9.712	11.065	10.475	10.94	9.994	9.575	26.802	27.211	29.078	31.82	28.881	28.098	26.764
39.8	10.047	9.462	10.845	9.709	11.62	9.564	9.701	26.529	27.158	29.058	32.166	29.128	28.491	26.918
39.9	9.937	9.375	10.804	10.1	11.184	10.187	9.887	26.571	26.93	29.098	32.15	28.913	28.387	26.834
40	9.916	8.973	10.772	9.824	11.09	9.767	10.31	27.103	26.987	29.413	32.225	28.526	27.925	26.9
40.1	10.799	9.45	10.614	10.086	10.359	9.633	10.536	26.595	26.796	29.309	32.239	28.503	28.421	26.881
40.2	9.984	9.838	11.049	10.697	10.667	9.491	9.507	26.447	27.2	29.016	31.665	29.02	27.826	27.041
40.3	9.941	9.841	11.083	11.074	11.069	9.505	10.405	26.547	26.924	29.764	31.632	28.603	27.272	26.872
40.4	10.449	9.596	11.159	10.575	11.143	9.026	10.335	26.507	26.712	29.377	31.161	28.607	27.429	25.934
40.5	9.783	9.2	11.275	10.961	10.936	9.857	9.939	26.697	26.515	29.071	30.612	28.422	28.114	26.45
40.6	9.992	9.144	11.047	9.766	11.041	9.08	10.176	26.774	26.561	29.606	30.364	28.91	28.099	26.214
40.7	10.284	8.849	11.371	10.251	11.479	9.526	10.397	26.92	26.805	29.046	30.514	28.703	28.005	26.246
40.8	10.116	8.909	10.767	9.602	10.858	9.356	10.327	27.004	26.985	29.424	31.205	28.719	28.437	26.427
40.9	10.39	8.834	11.065	10.575	10.671	9.173	11.146	26.708	26.986	29.173	31.366	28.516	28.503	26.609
41	10.011	9.218	10.889	9.729	11.343	9.579	10.369	26.861	27.239	28.756	31.299	28.631	28.231	27.133
41.1	10.189	9.486	11.464	10.449	11.209	9.165	9.759	26.855	26.829	29.447	31.644	28.472	28.435	27.033
41.2	10.742	8.68	11.166	10.288	10.827	9.09	10.207	26.47	26.581	29.079	30.953	28.887	28.596	27.05
41.3	10.981	8.964	11.191	9.19	11.67	9.528	10.431	26.583	26.659	29.434	30.791	29.122	28.292	27.052
41.4	10.615	8.771	11.189	10.596	11.051	8.349	10.371	26.699	26.498	29.388	31.297	28.87	27.717	27.012
41.5	10.151	8.799	11.562	10.239	10.573	9.472	10.168	26.705	26.579	29.538	30.825	28.741	27.729	26.629
41.6	10.57	9.492	11.54	10.868	11.084	9.393	10.558	27.116	27.436	28.799	30.426	28.851	27.902	26.821
41.7	9.812	9.514	11.334	10.223	11.568	9.938	10.196	26.855	26.809	29.497	30.612	28.757	28.401	26.485
41.8	10.524	9.342	11.007	10.543	11.009	9.764	10.084	26.833	27.131	29.746	30.934	28.932	27.859	26.609
41.9	9.938	9.117	11.138	10.115	10.446	9.885	10.074	26.992	26.998	29.165	31.363	28.433	28.322	26.807
42	10.318	9.911	10.715	10.182	11.064	9.735	10.71	26.498	27.389	29.661	30.956	28.706	28.158	26.43
42.1	10.258	9.567	11.31	10.01	10.643	8.646	10.674	27.096	27.163	29.271	31.131	28.032	27.862	26.621
42.2	10.161	9.609	11.093	10.08	11.145	7.843	10.538	26.791	27.058	29.894	31.006	28.393	28.042	26.643
42.3	10.451	9.251	10.341	10.711	10.581	9.893	9.956	26.902	27.354	29.477	31.015	28.74	28.174	26.55
42.4	9.98	9.48	11.073	10.627	10.83	9.315	10.94	27.118	27.308	29.759	31.733	28.328	28.017	26.641
42.5	9.633	9.362	11.238	10.428	10.638	9.552	10.15	26.931	26.547	30.14	31.396	28.151	28.029	26.537
42.6	10.15	9.576	10.813	10.172	10.528	9.793	10.419	27.017	26.581	29.906	31.268	28.062	28.464	26.912
42.7	10.142	9.735	11.04	9.972	10.578	9.335	10.773	26.984	26.738	29.093	31.483	28.531	28.562	27.133
42.8	10.405	9.758	11.177	10.208	10.492	9.518	10.659	26.937	26.659	29.18	31.401	28.075	27.602	26.617
42.9	10.565	10.006	11.027	10.197	10.11	9.258	10.304	26.723	26.721	29.432	30.704	28.059	27.674	26.217
43	10.433	9.732	10.419	10.837	11.088	9.538	10.511	26.999	26.818	29.286	31.927	28.344	27.833	26.402
43.1	10.391	9.752	11.56	11.241	10.45	9.739	10.296	26.957	26.477	29.629	32.015	28.339	28.029	26.125
43.2	10.16	9.955	11.074	9.778	10.579	9.759	11.01	26.515	26.531	29.431	30.98	28.645	28.492	26.168
43.3	10.093	10.081	10.708	10.051	10.579	9.167	11.049	26.956	26.587	30.039	31.343	28.794	27.697	26.585
43.4	10.571	9.671	10.928	10.508	10.719	9.467	10.797	26.99	26.883	29.27	31.106	28.396	27.589	26.288
43.5	9.883	10.096	11.78	10.374	10.338	9.548	11.139	26.714	26.618	29.449	31.445	28.5	27.879	26.07
43.6	10.088	10.029	11.035	10.62	10.273	8.734	10.708	26.755	26.591	29.472	31.755	28.497	27.664	25.962
43.7	10.212	10.074	11.414	10.374	10.662	8.899	10.378	26.707	26.881	29.754	30.802	28.538	28.153	26.062
43.8	9.687	9.829	10.28	10.606	10.382	9.796	10.377	26.763	26.483	29.61	30.961	28.481	27.755	26.434
43.9	10.164	9.678	11.261	10.058	10.254	8.927	10.766	26.669	26.889	29.634	29.925	27.867	27.925	25.988
44	10.032	10.228	10.997	9.975	10.279	10.182	10.212	26.821	26.828	29.671	29.941	28.156	27.827	25.97
44.1	10.227	9.852	11.238	9.471	10.602	9.709	10.968	26.906	27.025	29.763	29.68	28.59	28.009	26.041
44.2	9.975	9.939	10.879	10.371	10.127	9.87	11.353	26.531	26.587	29.739	31.24	28.831	27.786	26.639
44.3	9.964	9.941	11.32	10.494	10.813	10.018	10.722	26.616	26.641	28.965	31.383	28.467	28.28	26.344
44.4	9.743	10.126	10.81	10.309	10.704	9.404	10.896	26.811	26.589	29.416	31.036	29.055	28.352	26.251
44.5	10.386	10.23	11.522	9.665	10.519	9.24	10.739	26.853	26.436	29.88	31.311	28.506	28.075	26.535
44.6	10.597	9.803	11.511	10.121	10.237	8.959	10.64	26.76	26.41	29.567	31.602	28.015	27.998	25.831
44.7	10.202	9.675	11.365	10.053	9.951	9.646	9.891	26.553	26.695	29.446	31.63	28.7	27.887	26.328
44.8	10.06	9.474	10.857	10.387	10.585	9.95	10.871	26.537	26.326	29.17	31.525	28.088	28.108	26.222
44.9	10.34	9.89	11.163	10.181	10.702	10.105	10.89	26.666	26.547	29.613	31.796	27.943	28.21	26.318
45	10.504	9.597	10.721	10.109	10.465	9.99	11.157	26.695	26.854	29.535	31.186	28.359	28.084	26.154
45.1	9.404	9.777	10.99	9.464	10.808	9.711	10.439	26.855	26.925	29.562	31.904	28.097	27.858	26.103
45.2	10.27	9.748	11.855	10.488	10.697	8.962	10.661	26.23	26.614	29.37	31.222	28.093	27.602	25.893
45.3	9.494	10.318	11.33	9.604	10.755	9.494	11.123	26.604	27.01	29.061	31.599	28.376	27.687	25.92
45.4	10.017	10.26	11.413	9.795	10.816	9.72	9.578	26.593	27.298	28.908	31.118	28.079	28.008	26.325
45.5	9.887	9.864	11.94	11.295	11.243	9.117	10.658	26.924	27.206	29.548	32.807	28.327	27.425	26.378
45.6	10.179	10.172	11.564	10.224	10.604	9.308	10.431	26.72	26.848	29.541	31.931	28.792	27.844	26.469
45.7	10.046	9.383	10.467	10.453	10.723	9.287	9.918	26.768	27.2	29.312	31.726	28.297	27.292	26.41
45.8	10.121	9.828	11.227	10.841	10.636	8.538	10.659	26.7	26.967	30.068	31.808	28.374	27.865	26.673
45.9	10.03	9.404	10.684	10.261	10.449	8.997	10.995	26.617	26.921	30.073	31.229	28.477	27.684	26.508
46	10.32	9.777	10.79	10.791	10.002	9.254	10.821	26.481	26.891	29.689	31.697	28.138	27.681	25.972
46.1	9.893	9.731	11.34	10.194	10.405	9.361	10.551	26.42	27.331	30.242	31.807	28.464	27.963	26.246
46.2	10.309	9.543	10.785	10.006	11.012	9.09	10.14	26.692	26.94	29.429	31.602	28.51	27.547	26.527
46.3	9.932	9.469	10.761	10.082	10.734	8.182	10.05	26.894	26.58	29.677	30.879	28.833	27.24	26.825
46.4	9.796	9.377	11.647	10.513	11.12	9.614	10.866	26.808	26.661	29.735	31.601	28.609	27.559	26.687
46.5	10.239	9.65	10.964	10.64	11.429	9.653	10.848	26.418	26.496	29.172	31.727	28.786	27.506	26.894
46.6	10.649	9.431	11.119	9.816	10.696	8.944	10.102	26.515	26.764	29.823	31.45	28.674	27.225	26.828
46.7	10.688	9.399	10.904	10.087	10.346	9.53	10.48	26.655	26.743	29.757	31.389	28.46	27.368	26.276
46.8	10.302	9.34	11.152	10.809	10.465	9.324	10.373	26.63	26.874	30.147	31.77	28.71	27.961	26.78
46.9	10.797	9.699	11.139	10.583	10.275	9.891	9.509	26.657	26.473	29.632	30.89	28.899	27.929	26.377
47	10.651	9.541	11.304	10.223	10.269	9.123	10.309	26.537	26.969	29.707	30.283	28.606	28.178	26.681
47.1	10.539	9.495	10.952	10.16	10.778	9.37	10.299	26.633	26.882	29.528	31.807	28.788	28.122	26.089
47.2	10.4	9.261	11.091	9.998	10.176	9.328	10.619	26.735	26.471	30.102	31.163	29.208	28.172	26.253
47.3	10.842	9.316	11.19	9.995	9.89	9.982	10.089	26.408	26.427	30.26	30.96	28.999	27.845	26.249
47.4	10.843	9.142	11.325	9.619	10.203	8.372	9.987	26.844	26.619	29.803	30.825	28.774	27.702	26.269
47.5	10.328	9.64	11.336	9.364	10.256	9.225	10.034	26.608	26.926	29.777	30.894	29.156	27.798	26.771
47.6	10.668	9.649	11.224	9.869	10.767	9.366	10.429	26.943	26.416	29.468	31.074	28.927	28.051	26.283
47.7	10.965	9.069	10.949	9.538	10.117	9.282	9.543	26.383	26.691	29.03	30.866	28.664	27.831	26.234
47.8	10.973	10.06	11.857	10.193	10.78	9.539	9.611	26.358	26.633	29.093	30.42	28.333	27.895	26.281
47.9	10.49	9.874	11.836	9.111	10.919	9.362	9.176	26.8	26.971	29.165	31.095	28.239	27.66	26.211
48	10.478	9.921	10.965	9.971	10.605	9.073	9.685	26.498	26.493	29.569	31.315	29.104	27.949	26.695
48.1	11.144	9.666	11.456	10.218	10.673	9.266	9.711	26.536	26.755	29.684	31.62	28.676	27.917	26.62
48.2	10.089	10.332	10.915	10.403	10.482	9.325	10.078	26.618	26.515	29.488	31.366	28.654	27.228	26.332
48.3	10.368	9.967	11.435	9.469	11.191	9.05	9.493	26.537	26.46	29.428	31.958	29.249	27.316	26.579
48.4	10.686	9.962	11.232	9.718	10.288	8.708	9.838	26.884	26.686	29.378	32.236	28.838	27.668	26.634
48.5	11.224	9.469	11.276	9.915	10.29	9.017	9.304	26.851	26.907	29.551	32.125	28.458	27.954	26.606
48.6	10.529	9.696	11.176	10.137	10.381	8.89	10.052	27.286	26.676	29.382	32.308	28.676	28.31	26.509
48.7	10.469	10.34	11.882	10.062	10.293	9.484	10.066	27.241	26.588	29.605	31.772	29.03	27.737	26.368
48.8	10.661	9.717	11.413	10.254	9.573	9.732	9.596	26.947	26.419	30.178	31.062	28.888	27.213	26.614
48.9	10.825	9.925	11.324	10.426	10.322	8.657	10.525	26.921	26.429	30.364	30.835	29.323	27.563	26.308
49	10.623	10.08	11.266	10.303	10.101	10.258	9.798	27.276	26.416	29.162	31.353	28.82	28.091	26.146
49.1	10.424	10.144	11.693	10.127	10.62	9.652	9.601	27.383	26.293	29.47	31.537	28.958	27.83	26.666
49.2	10.049	9.854	11.187	10.264	10.643	9.177	10.212	27.141	26.27	28.692	31.428	29.164	28.206	26.294
49.3	10.244	9.787	11.286	9.619	9.8	9.177	10.018	26.92	26.503	29.48	31.755	28.748	28.289	26.581
49.4	10.746	9.85	11.158	9.959	10.175	9.287	9.644	26.983	27.046	28.941	31.374	29.304	28.265	26.117
49.5	10.305	9.916	11.246	10.511	9.911	9.475	9.867	26.774	26.426	29.743	31.99	28.952	28.002	26.24
49.6	10.581	10.701	10.992	10.715	10.386	8.95	10.029	27.01	27.014	29.692	31.681	28.812	28.259	26.259
49.7	10.383	9.723	11.046	10.34	10.341	9.953	9.8	27.119	27.063	29.119	31.625	28.963	28.389	26.222
49.8	10.096	10.297	11.261	10.609	9.642	8.909	9.953	26.934	26.557	29.39	31.027	28.598	27.868	26.515
49.9	10.519	10.164	11.239	10.641	9.989	9.944	9.701	27.03	26.646	29.798	32.009	28.766	28.324	26.114
50	10.92	9.778	11.375	10.986	10.39	9.38	9.412	27.263	26.757	29.604	31.656	28.772	28.029	26.089
50.1	10.574	9.915	11.514	10.146	10.38	8.729	10.066	26.874	26.647	29.76	32.235	28.769	28.646	26.515
50.2	10.31	9.899	11.424	10.921	10.279	9.936	10.608	26.762	27.082	29.874	31.495	28.269	28.539	26.609
50.3	10.76	10.523	11.395	10.532	10.655	9.549	9.715	26.665	26.603	29.789	31.787	28.874	28.769	26.376
50.4	10.454	10.068	11.715	10.459	10.473	8.734	9.588	26.388	26.804	29.803	32.192	28.786	28.977	26.466
50.5	10.869	10.178	11.038	10.571	10.486	8.364	10.098	26.872	27.14	29.32	31.56	29.431	28.428	25.993
50.6	10.963	9.993	10.735	10.711	10.389	9.084	9.771	27.28	26.847	29.661	31.553	29.79	28.101	26.34
50.7	10.05	10.036	11.434	10.365	10.365	9.326	10.117	26.902	26.998	29.467	31.662	29.513	28.426	26.436
50.8	10.801	9.914	10.683	10.062	10.229	8.391	10.047	27.264	27.148	29.675	31.368	29.277	27.627	26.251
50.9	10.074	9.686	11.101	10.392	10.222	9.245	10.198	27.299	26.713	29.366	31.229	29.607	27.792	26.618
51	10.965	9.9	11.78	10.927	10.233	9.416	9.938	27.097	26.572	29.072	31.871	29.733	27.682	26.543
51.1	10.134	9.874	10.333	10.728	9.969	8.453	9.941	27.367	26.523	29.555	31.327	29.259	27.422	26.4
51.2	10.79	10.005	11.283	10.317	10.243	9.065	9.92	26.887	26.573	29.561	31.708	29.318	27.451	26.26
51.3	10.056	9.819	11.438	10.604	9.894	9.741	9.588	26.604	26.765	29.402	31.511	29.747	27.606	25.874
51.4	10.938	10.167	11.074	10.836	10.188	9.947	10.085	26.372	26.385	29.915	31.703	29.482	27.282	26.003
51.5	10.861	10.117	11.291	10.705	10.165	9.418	10.076	26.927	26.45	29.664	31.149	29.425	27.628	26.604
51.6	10.646	9.678	11.324	10.564	9.77	8.95	10.168	26.681	26.27	29.413	31.295	29.52	27.292	26.368
51.7	10.558	9.534	11.068	10.259	10.95	9.017	9.386	26.873	26.301	29.946	30.939	29.767	27.259	26.435
51.8	10.263	9.652	11.247	10.219	9.792	9.798	10.468	26.577	26.603	29.956	30.957	29.929	27.247	26.097
51.9	10.452	9.614	10.802	10.306	10.17	9.204	10.231	26.698	26.693	30.207	30.937	29.624	27.05	26.201
52	10.677	9.549	11.505	10.565	10.327	9.734	10.329	26.428	26.41	29.677	31.16	29.762	26.986	26.401
52.1	10.01	9.414	11.638	10.199	11.199	8.778	9.964	26.908	26.339	29.912	30.635	29.644	27.007	26.389
52.2	10.713	9.688	11.752	9.512	9.99	9.244	9.791	26.777	26.423	30.241	30.384	29.572	27.237	26.477
52.3	10.993	9.618	11.388	10.162	10.444	10.016	10.001	26.554	26.844	29.979	31.349	30.251	27.558	26.385
52.4	10.04	9.393	10.728	9.907	10.546	10.298	10.283	26.745	26.298	29.251	30.704	30.306	27.254	26.646
52.5	10.652	9.697	11.582	10.225	11.044	10.015	9.818	26.77	26.778	29.355	31.257	29.731	26.874	26.281
52.6	10.142	9.296	11.264	9.92	10.621	10.069	9.489	26.869	26.688	29.37	30.721	30.472	27.143	26.587
52.7	10.168	9.754	11.066	10.874	10.855	10.688	9.512	26.526	26.604	29.11	31.337	30.401	27.031	26.348
52.8	10.436	9.148	11.28	9.655	10.682	9.71	10.096	26.479	26.579	29.405	31.086	29.885	26.629	26.238
52.9	10.74	9.34	11.142	10.143	10.803	10.152	9.898	26.698	26.442	28.709	30.998	30.351	26.798	26.246
53	10.956	9.616	11.37	10.138	10.427	9.659	9.926	26.552	26.375	29.532	31.287	29.909	27.135	26.443
53.1	10.551	9.494	11.451	9.739	10.66	9.943	10.308	26.688	26.262	29.654	31.22	30.063	26.824	26.478
53.2	10.565	9.678	11.683	9.447	10.533	10.489	9.694	26.464	26.791	29.12	30.891	29.648	26.705	26.216
53.3	10.868	9.642	11.375	10.636	10.677	10.122	9.543	26.675	26.446	29.47	30.861	29.893	26.839	26.47
53.4	11.279	9.391	11.163	10.275	10.116	9.473	10.085	26.941	26.67	29.176	30.882	29.778	26.756	26.408
53.5	11.477	9.426	11.044	10.674	10.218	10.362	9.676	26.549	26.946	28.806	31.964	30.169	27.067	25.966
53.6	10.702	9.827	11.217	10.033	11.159	10.464	9.958	26.615	26.868	28.857	31.495	29.237	26.566	26.443
53.7	10.184	9.449	10.697	9.849	10.196	10.313	10.27	26.403	26.951	29.369	31.681	29.616	27.028	26.692
53.8	10.038	8.988	11.613	11.099	10.707	9.994	9.653	26.183	27.523	29.073	32.652	28.648	27.274	26.784
53.9	10.581	9.458	10.998	10.719	10.4	9.968	9.572	26.481	26.877	29.57	32.378	28.668	27.354	26.46
54	10.19	9.541	11.021	10.336	10.566	9.91	9.665	26.461	26.595	28.977	31.429	28.884	27.164	26.182
54.1	10.082	9.981	10.986	10.429	10.114	9.319	10.133	26.795	26.102	29.17	31.033	28.583	27.163	26.497
54.2	9.949	9.427	10.672	10.578	10.402	8.69	9.868	26.836	26.454	29.267	31.726	29.261	26.54	26.537
54.3	10.301	10.57	10.833	10.584	10.486	10.242	9.751	26.661	26.178	29.302	31.752	29.379	26.7	26.421
54.4	10.045	9.593	10.422	10.816	10.121	10.049	9.739	26.434	26.102	29.53	31.364	29.412	27.073	26.448
54.5	10.005	9.63	10.362	11.191	9.837	9.662	10.113	26.654	26.239	28.843	31.986	29	27.069	26.503
54.6	9.994	9.583	11.314	9.819	10.068	9.514	9.99	26.41	26.826	28.211	31.266	29.701	27.145	26.582
54.7	10.222	9.322	10.874	10.555	9.991	9.624	9.708	26.206	26.426	28.501	30.988	29.467	26.93	26.725
54.8	10.206	9.679	11.526	9.536	10.637	9.798	9.687	26.651	27.023	29.1	29.971	29.215	26.74	26.292
54.9	10.039	9.646	10.871	10.214	10.787	9.405	9.409	26.506	26.935	28.901	29.444	29.809	27.123	26.397
55	10.15	9.371	11.824	9.876	10.097	9.692	9.7	26.674	26.436	28.846	28.788	29.36	27.167	26.318
55.1	10.298	9.194	10.925	10.072	10.251	9.138	9.799	26.539	26.487	29.136	29.896	29.331	27.061	26.231
55.2	10.176	9.542	11.458	9.721	10.201	9.657	10.461	26.336	26.653	29.587	29.449	29.133	26.992	26.492
55.3	9.977	9.383	11.32	9.876	10.043	9.71	10.318	26.488	26.332	29.39	29.92	28.897	27.316	26.346
55.4	10.383	9.667	12.01	9.214	10.356	9.627	9.968	26.218	26.478	28.897	30.026	28.829	27.28	26.705
55.5	10.134	9.33	11.653	9.66	10.278	9.654	10.106	26.281	26.599	29.702	30.082	28.588	27.148	26.321
55.6	9.709	9.504	11.233	10.439	10.275	9.222	10.486	26.553	26.364	28.738	30.086	28.794	27.334	26.282
55.7	10.218	9.462	11.737	9.605	10.434	9.833	10.281	26.549	26.732	29.199	29.948	28.632	27.107	26.561
55.8	9.943	9.457	10.565	9.792	11.14	9.348	10.272	26.324	26.563	28.751	30.051	28.61	27.408	26.64
55.9	9.87	9.795	11.01	9.466	10.5	10.224	10.267	26.447	26.36	28.742	30.02	28.805	27.918	26.518
56	10.379	9.206	11.194	9.898	10.832	9.814	10.45	26.275	26.26	29.099	30.064	28.864	27.304	26.553
56.1	10.318	9.729	11.42	9.631	10.871	9.533	9.942	26.322	26.874	28.891	30.36	29.044	27.551	26.254
56.2	9.781	9.374	11.645	9.035	11.418	9.905	9.944	26.565	26.357	28.802	28.921	29.557	27.217	26.243
56.3	9.59	9.399	11.87	9.511	11.147	9.261	9.538	26.443	26.251	28.729	29.097	29.037	27.355	26.473
56.4	10.072	9.191	11.295	9.194	11.202	9.788	10.401	26.432	26.749	29.006	28.941	28.345	27.641	26.3
56.5	9.831	9.735	10.902	9.461	11.161	9.589	9.95	26.605	26.27	29.572	28.997	28.875	27.616	26.605
56.6	10.242	9.576	10.977	9.588	11.414	9.273	10.284	26.469	26.52	29.399	29.319	28.811	27.5	26.617
56.7	10.254	9.395	10.98	9.682	10.825	9.995	9.555	26.668	26.551	28.972	29.486	28.504	27.206	26.811
56.8	10.556	9.052	11.077	9.948	11.035	9.163	9.976	26.427	26.29	29.327	29.735	29.076	27.347	26.523
56.9	11.101	9.489	10.819	9.404	10.596	9.612	9.613	26.16	26.471	29.449	30.136	28.161	27.501	26.381
57	10.147	10.034	11.138	10.564	10.534	9.563	10.082	26.278	26.942	29.066	30.462	28.356	27.828	26.423
57.1	10.157	9.723	11.173	10.616	10.556	10.335	10.134	26.679	26.498	28.75	30.884	28.488	27.825	26.559
57.2	9.842	9.771	11.148	10.273	10.677	9.916	10.044	26.549	26.466	28.416	30.3	28.412	27.626	26.657
57.3	9.947	8.87	10.99	10.774	10.201	9.626	10.09	26.411	26.172	29.124	29.973	28.152	27.17	26.074
57.4	10.263	8.911	11.436	9.58	10.258	9.3	9.695	26.502	26.562	29.496	29.772	28.021	27.774	25.974
57.5	9.729	9.274	10.947	10.096	10.696	9.408	9.761	26.68	26.752	28.897	30.147	28.605	27.069	26.475
57.6	9.976	8.986	10.994	10.449	10.697	10.154	9.842	26.653	26.482	29.226	29.808	28.128	27.107	26.421
57.7	10.326	8.633	10.807	10.192	10.64	9.276	10.643	26.844	26.626	28.504	29.534	28.387	26.848	26.155
57.8	10.332	9.226	11.151	9.856	10.471	9.266	10.087	26.849	26.926	28.6	29.416	27.925	27.531	26.662
57.9	10.57	9.548	11.117	10.076	10.491	9.524	9.942	26.672	27.191	28.758	29.58	28.105	27.035	26.244
58	10.568	9.062	10.87	10.603	10.524	10.185	9.963	26.765	26.523	28.542	29.233	28.149	26.915	26.661
58.1	10.485	8.834	11.239	10.435	10.214	9.114	10.044	26.685	26.482	28.145	28.97	27.538	26.739	26.239
58.2	10.339	9.278	11.22	10.331	9.819	9.714	10.254	26.799	26.816	28.66	29.807	28.233	26.955	26.084
58.3	10.326	9.853	10.338	10.477	10.199	9.758	10.172	26.715	26.472	28.845	29.699	28.508	27.18	26
58.4	10.693	9.353	10.938	10.559	10.12	9.567	10.444	26.715	26.536	29.1	30.262	29.019	26.954	26.188
58.5	10.903	9.149	10.976	10.658	10.474	9.965	10.081	26.099	26.495	28.836	30.315	27.978	26.859	26.291
58.6	10.593	9.53	11.194	9.882	10.639	9.547	9.833	26.204	26.703	28.761	29.692	28.422	26.928	26.211
58.7	10.447	9.435	11.241	9.238	10.651	10.076	10.212	26.447	26.535	28.869	29.552	28.209	26.87	26.282
58.8	10.135	9.279	10.73	10.319	10.187	9.599	9.934	26.338	26.777	28.916	29.034	28.366	26.764	26.215
58.9	10.588	9.594	10.732	9.627	10.049	9.806	10.079	26.347	26.836	28.886	29.558	27.811	26.83	26.184
59	10.293	9.234	11.487	9.338	9.78	9.842	9.816	26.569	26.629	29.225	29.407	28.468	26.929	26.461
59.1	10.305	9.357	11.457	9.596	9.641	9.796	9.789	26.746	26.607	29.149	28.882	28.048	26.407	26.233
59.2	10.451	9.482	11.697	9.101	10.225	10.812	10.232	26.606	26.364	29.054	29.266	27.804	26.444	26.147
59.3	10.841	9.634	10.842	9.639	9.949	9.883	9.975	26.498	26.775	28.857	29.728	27.618	26.507	26.342
59.4	10.447	9.192	11.221	9.53	10.113	10.833	9.898	26.61	27.133	29.43	29.927	26.973	26.661	26.431
59.5	10.552	9.138	10.531	9.543	10.121	9.573	9.539	26.751	26.657	28.869	28.959	27.224	26.399	26.679
59.6	10.322	9.595	10.849	9.666	10.033	9.182	9.837	26.89	26.859	29.465	29.088	26.933	26.513	26.718
59.7	10.218	9.514	11.527	9.301	9.87	10.01	9.758	26.485	26.953	29.43	28.74	27.407	26.972	26.452
59.8	10.331	8.862	11.466	9.992	10.355	9.884	10.302	26.727	26.662	29.784	28.568	27.024	27.017	26.578
59.9	10.533	9.158	11.026	8.892	10.145	10.423	10.146	26.748	26.588	29.42	28.808	26.999	26.938	26.353
60	10.647	9.414	10.929	9.408	10.081	9.744	9.842	26.299	27.06	29.461	28.796	27.112	27.576	26.394
60.1	10.531	9.483	10.885	9.162	10.297	9.653	10.119	26.338	26.9	29.146	28.677	27.177	26.794	26.33
60.2	10.764	9.598	10.895	9.63	10.222	10.412	10.087	26.557	26.752	28.989	28.811	26.983	26.556	26.459
60.3	10.519	9.275	11.241	9.689	10.488	10.452	9.631	26.497	26.684	29.014	28.599	27.278	26.542	26.769
60.4	10.005	10.312	10.8	9.329	10.181	9.683	10.196	26.521	26.801	29.14	28.968	27.65	26.67	26.844
60.5	10.652	9.941	11.195	9.5	9.775	10.09	10.137	26.428	27.074	29.708	28.813	27.472	26.576	26.299
60.6	10.291	9.436	10.857	9.807	10.116	9.982	10.174	26.754	26.682	30.273	28.464	27.113	26.87	26.165
60.7	9.982	9.787	11.489	9.552	9.857	9.336	9.246	26.761	26.538	29.024	28.12	27.251	26.878	26.33
60.8	10.27	9.349	11.244	9.078	9.953	10.03	9.829	26.418	26.554	28.525	28.389	27.27	26.898	26.186
60.9	10.088	9.372	11.043	9.925	10.007	9.897	10.535	26.246	26.729	28.719	28.128	27.273	26.779	26.422
61	10.145	10.023	11.504	8.748	9.981	9.485	10.256	26.659	26.627	28.944	28.181	26.995	26.581	26.479
61.1	10.114	9.646	11.083	9.332	10	9.628	10.482	26.324	26.81	28.835	28.285	27.451	27.34	26.777
61.2	10.287	9.695	11.367	9.615	10.344	10.119	9.909	26.138	26.735	28.886	28.92	27.487	27.362	26.607
61.3	10.242	9.566	10.629	9.58	10.188	10.003	9.824	26.284	26.461	29.17	28.822	27.172	26.97	26.272
61.4	10.674	9.975	11.484	9.796	10.029	9.561	9.398	26.52	26.673	29.114	28.849	27.135	27.173	26.315
61.5	10.634	9.233	11.076	9.327	10.045	10.102	9.998	26.421	26.628	28.744	28.384	28.092	26.86	26.189
61.6	11.003	9.185	11.185	9.587	10.5	9.62	10.428	26.626	26.595	29.047	28.981	27.487	26.914	26.278
61.7	10.579	9.694	11.375	9.382	9.798	9.879	10.896	26.95	26.988	28.857	28.943	27.858	27.301	26.747
61.8	10.507	9.381	11.092	9.148	10.22	9.869	10.397	26.766	27.149	29.062	29.228	27.731	27.25	26.471
61.9	10.64	9.694	11.21	9.685	9.918	9.745	10.227	26.812	26.433	29.492	29.407	27.339	26.929	26.409
62	10.393	9.705	11.248	10.974	10.035	9.73	9.395	26.444	26.853	29.31	30.313	27.152	27.061	26.671
62.1	10.488	9.557	10.918	10.412	9.986	10.361	9.477	26.939	26.89	29.38	29.459	27.604	27.052	26.536
62.2	10.632	9.327	11.253	10.499	10.089	9.884	9.824	26.745	26.804	28.825	29.738	26.95	26.89	26.553
62.3	10.511	9.477	10.911	9.711	10.19	9.423	9.427	26.802	26.807	29.014	29.681	27.164	26.905	26.602
62.4	10.228	9.066	11.053	10.172	10.313	10.312	9.344	26.827	26.831	28.506	29.449	27.78	27.261	26.562
62.5	9.875	9.205	11.049	9.156	10.387	9.738	9.389	26.812	26.548	28.829	28.906	27.478	27.33	26.665
62.6	9.909	9.603	10.776	9.441	10.018	10.031	9.859	26.758	26.732	28.631	28.921	27.802	27.389	26.581
62.7	10.447	9.748	11.485	8.6	9.765	10.311	9.295	26.919	27.195	28.611	28.112	27.535	27.028	26.258
62.8	10.303	9.619	10.981	8.664	10.008	9.654	9.039	26.972	26.847	28.178	28.583	27.286	27.487	26.478
62.9	10.144	10.162	10.739	8.906	10.051	9.348	9.669	27.05	26.678	28.524	28.388	27.444	27.047	26.576
63	10.398	9.051	10.758	8.682	9.843	9.377	9.28	26.8	26.323	28.909	28.3	27.217	27.23	26.39
63.1	11.132	9.562	11.11	9.108	9.82	9.662	9.414	26.545	26.133	28.394	27.97	27.089	26.83	26.491
63.2	9.923	9.153	10.194	9.251	9.68	10.086	9.613	26.576	26.225	28.769	28.121	27.4	27.589	26.328
63.3	9.603	9.451	11.673	8.374	10.54	10.079	9.517	26.751	26.469	28.696	27.728	27.427	27.233	26.732
63.4	10.586	9.247	11.268	8.392	10.02	10.057	9.344	26.934	26.446	28.806	27.576	27.656	27.389	26.333
63.5	9.946	9.56	11.358	9.665	10.027	9.795	9.216	26.834	26.385	29.473	28.254	27.275	27.006	26.646
63.6	9.499	9.348	11.129	7.766	10.151	10.034	9.478	26.876	26.545	28.739	28.538	27.021	27.282	26.651
63.7	10.385	9.276	11.177	9.298	10.239	9.923	9.397	26.819	26.266	28.787	28.026	27.188	27.15	26.145
63.8	9.764	9.361	11.245	9.261	9.977	10.147	9.901	27.017	26.469	28.592	28.329	27.195	26.882	26.102
63.9	10.019	9.35	11.534	9.117	10.019	9.429	9.653	27.035	26.602	28.619	28.305	27.946	27.13	26.415
64	9.926	9.31	11.366	9.574	9.863	10.347	8.824	26.574	26.442	28.381	27.911	27.367	26.703	26.621
64.1	9.773	9.23	10.937	8.757	10.087	9.554	9.501	26.824	26.373	28.907	27.771	26.684	27.533	26.426
64.2	10.034	9.885	11.408	9.218	10.515	10	9.429	26.728	26.626	28.712	27.742	27.094	26.994	26.637
64.3	10.384	9.458	11.136	9.145	10.529	9.514	9.599	26.679	27.002	28.93	28.391	26.977	27.347	26.438
64.4	9.732	9.078	11.404	9.036	10.067	9.654	9.543	27.104	26.784	28.776	28.78	27.169	27.602	26.126
64.5	9.97	9.679	11.309	8.092	9.819	9.168	9.377	27.017	26.868	28.584	28.864	27.127	27.112	26.536
64.6	10.044	9.583	11.386	9.076	9.903	9.371	9.404	27.132	26.929	29.313	28.584	27.221	26.875	26.315
64.7	10.026	9.56	10.993	8.842	10.228	9.495	9.979	26.639	26.614	28.717	28.543	27.11	27.137	25.985
64.8	10.24	9.584	11.427	9.355	10.188	9.088	9.853	26.605	26.777	28.701	29.01	27.007	27.081	26.659
64.9	10.536	9.62	11.077	9.079	9.953	9.09	9.596	26.852	26.951	28.564	28.686	27.479	27.172	26.311
65	10.029	10.185	11.854	9.232	9.855	9.566	9.57	27.089	26.618	28.64	29.322	27.054	27.146	26.438
65.1	10.561	10.123	11.157	8.956	10.155	9.011	9.774	26.649	26.454	28.824	29.135	27.215	27.118	26.236
65.2	10.111	9.937	11.197	9.186	10.318	9.811	10.085	26.976	26.288	28.778	29.362	26.999	27.165	26.202
65.3	10.043	9.773	11.656	9.718	9.591	9.754	9.635	26.993	26.392	29.251	29.142	27.24	27.053	26.666
65.4	10.33	9.61	11.471	8.79	10.414	10.239	10.095	26.736	26.321	29.657	28.722	27.679	27.108	26.414
65.5	9.794	9.51	11.301	9.155	9.941	9.81	9.47	26.841	26.877	28.9	28.773	27.438	27.069	26.356
65.6	9.94	9.492	11.005	8.713	10.419	9.935	9.048	26.876	26.319	28.683	28.768	27.393	27.048	26.378
65.7	9.935	9.898	10.68	9.078	10.073	9.543	9.254	26.867	26.469	28.992	28.273	27.56	27.05	26.636
65.8	10.04	9.049	11.327	8.826	10.177	9.677	10.009	26.863	26.765	29.583	28.321	27.635	27.043	26.414
65.9	10.41	9.769	11.563	9.614	10.219	9.734	9.294	27.01	26.941	28.859	28.664	27.398	26.667	26.325
66	10.07	10.03	10.725	8.495	10.022	9.775	10.085	26.772	26.789	29.199	29.361	27.763	26.564	26.438
66.1	9.997	9.671	10.763	10.039	10.317	9.728	9.13	27.461	26.612	29.046	30.185	27.737	26.492	26.413
66.2	11.103	9.83	10.909	8.373	10.158	10.09	9.734	27.099	26.877	28.963	28.644	27.98	26.581	26.769
66.3	10.845	9.294	11.067	8.64	9.947	10.527	9.73	26.699	26.685	28.582	29.114	28.061	26.997	26.688
66.4	10.827	9.71	10.733	8.467	10.037	10.002	9.601	26.907	26.453	28.313	29.143	28.225	26.944	26.656
66.5	10.164	10.053	10.966	9.135	10.109	9.725	10.11	26.966	26.543	28.647	29.496	28.113	26.81	26.829
66.6	10.725	9.944	10.715	8.805	10.291	10.162	10.508	26.788	26.839	28.572	29.717	27.274	26.837	26.568
66.7	10.892	9.979	11.109	9.152	9.74	9.569	10.036	27.376	26.723	28.22	29.505	27.584	26.438	25.918
66.8	11.261	9.817	10.923	9.143	10.45	10.084	9.959	27.02	26.813	28.848	29.815	27.453	26.682	26.453
66.9	10.193	9.304	10.47	9.177	10.238	10.031	9.906	26.935	26.79	28.279	29.495	27.404	26.579	26.446
67	10.959	10.15	10.926	8.288	9.76	10.317	10.488	27.324	27.172	28.029	29.468	27.317	26.734	26.707
67.1	10.616	9.912	10.364	8.053	10.344	10.218	10.628	26.675	26.925	28.646	29.088	27.079	26.553	26.58
67.2	10.656	9.766	11.973	8.973	10.119	9.643	10.203	26.841	26.782	28.312	29.134	27.831	27.039	26.355
67.3	10.285	9.602	10.522	8.351	9.959	9.363	10.188	26.946	27.019	28.47	29.352	27.548	26.763	26.477
67.4	10.759	9.207	10.694	8.013	9.936	10.143	10.554	26.96	27.001	29.041	28.494	27.236	26.731	26.435
67.5	10.652	9.551	10.727	8.429	10.07	9.544	10.666	26.738	26.86	28.776	28.821	27.964	26.6	26.642
67.6	11.111	9.868	11.277	8.806	10.112	10.26	9.365	27.395	26.915	28.065	28.769	27.181	26.789	26.435
67.7	10.817	9.822	10.781	8.958	10.586	10.056	10.017	26.747	26.598	28.388	29.498	27.385	26.735	26.722
67.8	10.981	9.436	11.24	9.646	10.076	9.833	9.85	26.951	26.454	28.494	29.308	27.186	26.699	26.438
67.9	10.916	10.125	11.048	9.999	10.222	9.751	9.649	27.058	26.839	28.341	29.684	27.342	26.971	26.229
68	10.747	9.936	11.055	9.051	9.897	9.84	9.95	27.045	26.338	28.605	29.529	27.731	26.48	26.491
68.1	11.071	9.764	11.53	9.152	10.356	9.591	9.711	26.941	26.608	28.742	30.281	27.326	26.589	26.526
68.2	10.872	9.791	11.449	9.875	9.93	9.755	10.193	27.217	26.558	28.69	30.028	27.297	26.758	26.416
68.3	10.219	9.721	10.847	9.914	10.253	10.333	10.457	26.853	26.701	28.894	29.809	26.888	26.898	26.48
68.4	10.572	10.02	10.868	10.33	10.408	10.011	10.518	26.656	26.746	28.854	29.985	26.974	27.114	26.303
68.5	10.21	9.591	11.379	9.9	10.243	9.159	10.459	26.999	26.612	27.843	30.456	27.531	26.654	26.224
68.6	10.241	9.995	11.521	9.742	10.121	9.565	9.75	27.063	26.889	28.615	30.411	27.419	26.802	26.678
68.7	10.382	9.162	11.378	10.112	10.181	10.115	10.432	26.959	26.63	28.341	30.018	27.117	27.033	26.913
68.8	10.525	9.811	10.858	9.976	10.087	9.891	10.498	27.106	26.731	28.501	29.669	27.484	27.138	26.45
68.9	11.055	10.028	11.293	9.516	10.485	9.719	10.455	27.165	27.048	28.631	29.779	27.82	26.497	26.191
69	10.542	9.78	10.952	10.138	10.13	10.081	9.935	26.974	26.86	28.388	30.542	27.694	26.967	26.286
69.1	10.483	9.723	10.761	10.432	10.243	9.991	10.595	26.845	27.111	28.264	30.11	27.169	26.803	26.417
69.2	10.597	9.724	12.375	9.848	10.205	10.209	9.467	26.969	26.949	27.795	30.12	27.746	27.161	26.569
69.3	10.56	9.232	11.097	10.127	10.287	9.423	10.231	26.838	26.562	28.292	29.857	28.092	27.206	26.65
69.4	9.991	10.198	10.971	10.204	10.516	10.521	10.254	26.812	26.518	28.35	30.388	27.458	26.983	26.621
69.5	10.524	9.707	10.797	10.208	10.497	10.588	10.153	26.907	26.406	28.013	30.016	27.531	27.039	26.198
69.6	10.587	10.059	11.31	10.357	10.052	9.57	10.516	27.286	26.664	28.098	29.819	27.363	27.105	26.13
69.7	11.313	9.759	11.206	10.093	10.24	9.941	10.328	26.771	26.585	27.977	29.683	27.27	26.936	26.13
69.8	10.775	9.086	10.863	10.287	10.492	9.997	10.772	26.763	26.376	28.913	29.621	27.801	26.846	26.749
69.9	10.778	10.139	11.115	10.047	10.326	9.662	9.893	26.815	26.786	28.691	30.109	27.949	26.921	26.495
70	10.826	9.603	10.509	10.463	10.224	9.277	10.205	26.545	27.038	28.411	29.623	27.572	27.108	26.358
70.1	10.338	10.548	11.008	9.916	10.29	10.058	9.902	26.68	26.93	28.769	29.811	27.693	27.034	26.066
70.2	10.661	10.054	11.242	9.866	9.755	9.752	9.672	26.983	27.108	28.641	29.343	27.961	27.081	26.545
70.3	10.457	9.798	11.054	10.692	10.167	9.842	9.659	26.568	26.913	28.253	30.094	27.782	26.838	26.06
70.4	10.789	9.664	10.818	10.836	10.072	9.602	10.374	26.745	26.993	28.446	29.94	27.904	26.842	26.271
70.5	10.675	9.855	11.326	10.723	10.29	9.433	10.016	26.511	27.062	28.518	28.912	27.271	26.569	26.274
70.6	10.111	9.777	11.177	10.394	10.023	10.161	9.409	26.812	27.173	28.481	29.804	27.319	26.822	26.116
70.7	10.356	9.77	11.766	10.309	9.829	10.185	9.622	26.978	27.158	28.444	29.688	27.84	26.905	26.584
70.8	10.625	10.601	11.466	10.286	10.254	10.346	10.598	26.987	26.741	28.441	30.183	26.999	26.952	26.455
70.9	10.107	9.859	10.429	10.061	9.906	9.803	9.652	26.927	26.863	28.497	29.698	27.281	26.678	26.704
71	9.97	9.715	11.132	10.713	10.278	10.327	9.269	26.718	26.865	28.72	30.337	27.63	26.795	26.38
71.1	9.878	9.484	11.235	10.136	9.867	9.587	9.853	26.672	26.64	28.4	29.304	27.538	26.967	26.106
71.2	10.263	9.441	12.046	10.491	9.969	10.328	10.018	26.681	26.524	28.585	29.345	27.636	27.18	26.236
71.3	10.284	9.688	11.744	10.114	9.681	9.76	10.577	26.583	26.412	27.831	29.202	27.279	27.295	26.598
71.4	10.365	9.932	11.617	10.475	9.886	10.029	9.305	26.446	26.909	28.204	29.88	27.277	26.688	26.491
71.5	10.634	9.987	11.877	10.276	9.783	10.57	10.341	26.632	26.848	27.972	30.143	27.548	26.997	26.72
71.6	10.625	9.777	11.872	9.842	9.629	10.233	10.459	27.005	26.659	27.565	30.254	27.811	26.871	26.265
71.7	10.717	9.238	11.481	10.461	10.057	10.537	10.205	26.813	27.045	28.3	30.441	27.633	26.826	26.268
71.8	10.167	9.83	11.421	10.821	9.785	10.66	10.479	27.212	26.52	28.306	30.857	27.122	27.062	26.276
71.9	10.484	9.954	10.893	10.455	9.836	9.975	9.896	26.499	27.069	29.047	30.152	27.324	27.431	26.491
72	10.97	9.053	11.099	10.634	10.345	10.382	10.836	26.415	26.307	28.349	30.113	26.906	26.731	26.298
72.1	10.327	9.144	10.635	10.331	9.89	10.595	11.354	26.913	26.609	28.472	30.563	27.294	27.181	26.687
72.2	10.054	9.671	10.643	9.873	9.807	10.377	10.738	26.877	26.421	28.566	30.133	27.378	26.774	26.405
72.3	9.957	9.259	10.886	9.576	9.813	10.119	10.29	26.524	26.626	28.515	30.191	27.829	26.79	26.574
72.4	10.11	9.31	11.388	10.574	9.725	10.154	10.799	26.678	26.796	28.041	30.598	27.536	27.128	26.656
72.5	10.209	9.643	10.771	10.248	10.216	10.641	10.943	26.671	26.877	28.5	30.7	27.819	26.459	26.761
72.6	9.919	9.854	10.849	11.05	9.956	9.93	10.778	26.753	26.954	28.675	30.538	27.437	27.164	26.517
72.7	9.588	9.055	11.356	10.27	9.999	9.733	10.541	26.553	26.921	28.643	30.591	27.494	26.959	26.644
72.8	9.596	9.48	11.156	10.634	9.76	9.722	10.43	26.452	27.093	28.352	30.749	27.431	26.537	26.735
72.9	10.264	9.457	11.043	9.958	10.05	10.044	10.629	26.856	26.938	28.775	30.519	27.7	26.593	26.849
73	10.042	9.001	11.038	9.831	10.086	9.553	10.196	26.92	26.642	28.906	30.469	27.488	26.464	26.861
73.1	10.327	9.586	11.253	10.467	10.167	9.998	10.872	26.856	27.052	28.52	31.08	28.042	27.004	27.285
73.2	9.869	9.589	11.402	10.028	9.792	10.504	10.511	26.959	26.71	28.627	30.352	28.016	27.142	27.085
73.3	9.819	9.648	11.518	10.589	9.566	9.22	10.591	26.815	27.221	28.499	30.096	27.94	27.127	27.077
73.4	9.962	9.444	10.809	10.46	9.724	9.694	10.188	26.796	26.537	28.921	30.008	27.453	26.885	27.236
73.5	9.517	9.313	11.345	10.785	10.266	9.585	10.321	26.956	26.846	28.916	30.403	27.854	27.076	26.407
73.6	10.219	9.419	11.492	10.532	9.915	9.322	10.513	27.06	26.711	29.218	30.189	27.716	26.981	26.275
73.7	9.943	9.495	11.597	10.43	9.865	10.726	9.979	26.867	27.392	28.345	30.103	27.301	27.241	26.461
73.8	9.971	9.89	10.964	10.431	9.674	10.162	11.064	26.543	26.937	28.795	30.367	27.504	26.703	26.589
73.9	10.226	9.742	10.991	10.289	9.994	10.496	11.121	26.792	27.201	29.053	30.84	27.909	27.524	26.425
74	10.042	9.595	11.076	11.155	10.013	10.912	10.743	26.903	26.524	28.819	30.992	28.293	26.651	26.81
74.1	9.493	9.946	10.874	10.554	10.29	10.562	11.473	27.069	26.668	29.434	30.145	28.058	26.801	26.99
74.2	10.194	9.473	10.829	10.113	10.292	9.784	10.927	26.855	26.561	29.117	30.509	27.223	26.788	26.677
74.3	10.349	9.142	11.214	10.977	10.399	10.627	11.119	27.229	26.555	29.021	30.27	27.619	26.877	26.595
74.4	9.78	9.285	10.394	9.946	9.981	10.222	10.808	26.913	26.985	28.925	30.206	28.012	27.065	26.186
74.5	10.007	9.738	11.316	9.966	9.912	9.97	10.736	26.858	26.738	28.246	30.294	27.742	27.423	26.462
74.6	9.818	9.771	10.767	10.161	10.331	9.797	10.587	27.048	26.562	28.677	30.636	27.531	27.068	26.254
74.7	9.533	10.318	11.82	10.252	9.944	9.806	11.542	26.744	26.842	28.545	31.206	28.262	26.959	26.342
74.8	10.346	9.871	11.211	11.069	10.365	9.801	10.63	26.8	26.449	28.337	31.341	27.484	26.683	26.72
74.9	9.879	10.039	11.112	10.485	10.157	10.052	10.493	26.739	26.609	28.989	30.626	27.602	27.169	26.267
75	9.376	9.83	10.994	10.825	10.1	10.121	9.872	26.978	26.427	29.048	30.381	27.911	26.902	26.383
75.1	10.079	9.81	10.938	10.819	10.065	9.548	10.579	27.105	27.01	28.345	30.54	28.128	26.519	26.373
75.2	10.208	9.41	10.976	9.377	10.214	10.046	10.288	27.207	26.686	28.684	31.1	27.592	26.799	26.266
75.3	10.257	9.447	10.617	10.425	9.923	10.697	10.285	26.439	26.191	28.755	30.858	27.483	26.837	26.225
75.4	10.025	10.137	11.188	9.938	9.78	9.879	10.47	27.056	26.602	28.497	30.864	27.616	26.802	26.175
75.5	9.997	9.488	11.253	9.879	10.011	10.068	10.316	26.693	26.245	28.398	29.997	28.253	26.654	26.836
75.6	10.137	9.756	11.736	10.063	9.662	10.384	10.062	26.559	26.653	29.106	30.561	27.532	26.966	26.313
75.7	10.123	9.77	11.478	10.028	10.312	9.905	9.836	26.598	26.516	28.912	30.081	28.011	26.943	26.439
75.8	9.604	9.437	10.467	10.666	9.877	9.653	9.307	26.847	26.398	29.417	31.185	28.383	26.567	26.535
75.9	10.26	9.797	11.355	10.452	10.102	9.468	9.742	26.769	26.506	28.697	31.027	28.023	26.644	26.582
76	9.984	9.674	10.999	10.57	9.817	9.388	9.627	26.904	26.622	28.765	30.941	28.537	27	26.629
76.1	10.274	9.775	10.973	10.772	9.942	9.879	10.147	26.922	26.491	29.274	30.441	27.699	26.659	26.325
76.2	9.806	9.987	11.145	10.159	9.916	10.182	9.307	26.923	26.351	29.103	29.97	27.783	26.509	26.174
76.3	10.307	9.801	11.062	10.044	10.236	10.063	9.456	26.869	26.748	28.909	29.764	27.324	26.759	26.118
76.4	10.234	9.225	11.108	9.85	10.069	9.819	9.541	26.906	26.599	28.95	29.838	27.588	26.345	26.269
76.5	9.891	9.522	11.002	9.538	9.82	9.634	9.748	26.713	26.902	28.81	30.686	27.987	26.482	26.33
76.6	9.993	9.529	11.086	10.069	10.009	10.381	9.612	26.644	26.813	28.867	30.093	27.859	26.365	26.333
76.7	10.053	9.225	11.304	10.62	9.81	10.112	9.261	26.837	26.809	28.449	30.468	27.954	26.382	26.235
76.8	9.905	10.111	10.955	10.065	9.866	9.67	10.794	26.823	26.902	28.744	30.356	27.956	26.802	26.649
76.9	10.296	9.93	11.372	10.422	10.403	10.331	10.543	26.996	26.462	29.438	30.816	28.241	26.518	26.383
77	9.796	9.482	11.412	9.697	9.811	10.602	10.516	26.654	26.577	28.316	31.45	27.982	26.45	26.32
77.1	10.282	9.712	11.311	10.316	9.71	10	10.657	26.966	26.612	28.672	31.505	27.163	26.699	26.398
77.2	10.325	9.429	10.686	10.314	9.708	9.69	11.027	26.616	26.552	28.79	31.039	27.405	26.903	26.407
77.3	10.089	9.673	11.089	10.355	10.094	9.392	10.876	26.893	26.436	28.792	30.964	27.227	26.518	26.55
77.4	9.9	9.732	11.334	10.265	9.773	10.651	10.751	26.924	26.625	28.899	30.985	27.331	26.718	26.397
77.5	9.804	10.374	11.188	9.856	10.055	10.263	11.045	26.749	26.539	28.617	30.714	27.038	26.928	26.725
77.6	10.307	8.956	11.639	9.721	9.927	9.872	10.835	26.702	26.516	28.889	30.664	27.256	26.734	26.291
77.7	10.135	9.607	11.551	10.192	9.601	10.097	11.325	26.812	26.424	29.036	30.4	27.492	26.206	26.677
77.8	9.913	9.918	11.699	9.765	10.096	10.379	10.575	26.633	26.439	29.599	30.514	27.846	26.607	26.302
77.9	10.19	10.126	11.633	9.889	10.021	9.2	11.592	26.6	26.56	28.829	30.253	26.957	26.746	26.294
78	10.31	9.461	11.816	10.766	9.787	10.17	10.282	26.986	26.078	29.086	30.809	27.351	26.472	26.248
78.1	9.953	9.511	11.404	10.45	10.373	10.092	10.218	26.834	26.373	28.844	30.801	27.368	26.546	26.193
78.2	10.279	9.017	11.491	10.129	9.679	10.391	10.36	26.888	26.346	28.644	30.572	27.36	26.592	26.616
78.3	10.509	9.721	11.428	9.987	10.089	10.147	10.066	26.813	26.332	28.694	30.645	27.567	26.564	26.559
78.4	9.733	9.651	11.985	9.931	9.463	10.31	10.698	26.657	26.282	28.769	29.758	27.778	27.068	26.585
78.5	10.417	9.381	11.176	10.48	9.841	10.448	10.529	26.859	26.628	28.753	29.464	27.744	26.973	26.692
78.6	10.272	9.028	11.41	9.977	10.027	10.262	11.473	27.12	26.309	28.946	29.408	27.355	26.752	26.731
78.7	10.002	9.129	11.603	10.049	10.259	9.902	10.705	26.891	26.532	28.479	29.781	27.189	27.003	26.582
78.8	10.05	9.722	11.557	9.849	10.12	9.786	10.295	27.166	26.623	28.412	29.891	27.535	26.531	26.177
78.9	10.082	10.006	12.036	9.812	9.845	10.014	10.393	27.264	26.502	28.964	30.04	28.094	26.64	26.685
79	9.727	10.116	11.788	10.396	9.789	9.507	10.598	27.163	26.851	29.019	30.009	27.094	26.743	26.477
79.1	10.023	9.867	11.407	10.251	10.163	9.742	11.253	26.936	26.297	29.455	30.312	27.389	27.105	26.144
79.2	10.006	9.869	11.791	10.177	10.022	9.465	10.305	26.843	26.597	29.525	30.554	27.704	26.823	26.429
79.3	10.107	9.59	11.115	10.333	10.295	9.426	10.998	26.776	26.696	29.558	30.25	28.072	26.974	26.491
79.4	10.188	9.358	11.365	10.611	10.039	9.895	10.817	26.895	26.694	29.982	30.778	27.53	27.005	26.319
79.5	9.516	9.995	11.765	9.641	9.557	10.409	11.121	26.909	26.534	29.497	30.13	26.888	26.888	26.475
79.6	9.953	10.132	11.638	9.889	9.898	9.999	10.558	26.555	26.345	30.634	29.801	27.171	27.01	26.682
79.7	10.445	9.77	11.525	9.926	9.843	9.591	11.47	26.746	26.455	29.31	30.932	27.217	26.694	26.564
79.8	10.173	9.463	11.214	10.693	10.166	9.693	10.742	27.06	26.686	29.966	30.568	27.471	26.916	26.291
79.9	10.048	9.985	11.364	9.812	10.379	10.156	11.065	27.062	26.624	29.564	30.608	27.255	26.583	26.301
80	9.631	9.696	11.41	10.051	10.509	9.581	11.351	26.714	26.61	29.862	30.465	27.233	26.94	26.113
80.1	10.385	9.853	11.563	9.364	10.266	9.664	10.751	26.868	26.719	29.159	29.663	27.38	26.627	26.29
80.2	10.414	9.772	11.738	9.612	10.045	10.194	10.773	26.541	26.752	29.088	30.317	27.374	26.871	26.238
80.3	10.487	9.499	11.702	9.973	9.697	9.533	10.279	26.92	27.023	29.264	30.837	27.276	26.548	25.985
80.4	10.456	9.593	11.706	10.264	9.958	9.872	10.444	26.919	26.945	29.006	31.043	27.252	27.055	26.272
80.5	9.34	9.601	11.421	10.301	10.07	10.251	10.697	26.763	27.082	29.177	31.439	27.149	26.809	26.123
80.6	9.555	9.523	10.94	9.782	9.787	10.144	10.539	26.542	26.888	29.37	30.972	27.266	26.896	26.35
80.7	10.246	9.975	11.494	9.716	10.035	10.093	10.341	26.798	26.667	29.281	30.839	26.917	26.861	26.002
80.8	9.628	9.536	11.78	9.466	10.161	10.047	11.568	26.917	26.903	29.157	30.052	27.319	26.83	26.191
80.9	9.824	10.112	11.629	10.26	9.97	9.391	10.947	26.681	27.07	29.178	29.789	27.455	26.815	26.035
81	10.427	8.771	11.549	10.146	10.5	10.116	10.862	26.817	26.724	28.814	30.209	27.031	27.142	26.272
81.1	9.591	9.453	11.677	9.775	9.834	10.31	10.365	26.563	26.499	28.686	30.146	27.46	26.832	25.667
81.2	10.116	9.638	11.963	9.839	10.031	9.103	10.671	26.538	26.705	28.434	30.668	27.553	27.233	26.145
81.3	9.875	9.037	11.769	9.821	10.382	9.899	10.905	26.704	26.505	28.34	29.702	27.227	27.116	26.2
81.4	9.727	9.738	11.311	10.578	10.326	9.183	11.222	26.706	26.748	28.804	30.358	27.206	27.276	26.183
81.5	9.7	9.88	11.133	10.671	10.186	9.844	11.739	26.742	26.601	29.005	29.617	27.253	27.306	26.183
81.6	10.601	9.73	11.445	10.516	10.283	9.998	10.661	27.156	26.546	29.098	30.465	27.843	27.132	25.874
81.7	9.422	9.981	11.81	10.433	10.254	9.421	10.255	26.976	26.575	29.228	30.594	27.271	26.829	26.233
81.8	9.229	9.883	12.041	10.316	10.171	10.037	10.422	26.978	26.669	29.307	31.244	27.499	27.071	26.311
81.9	10.515	9.844	11.517	10.404	10.271	9.739	10.797	26.9	26.207	29.155	30.704	27.833	27.154	26.26
82	9.639	9.637	11.579	10.505	9.907	9.451	10.444	26.935	26.885	29.198	31	27.725	27.228	26.413
82.1	9.612	9.725	11.689	10.43	10.038	9.822	10.561	26.878	26.571	28.882	31.022	27.5	27.194	26.453
82.2	9.974	9.737	11.793	10.454	10.168	9.874	9.997	26.699	26.611	29.373	30.689	27.646	26.957	26.295
82.3	9.793	9.736	11.66	9.623	10.365	9.059	10.804	27.055	26.528	28.902	30.858	27.08	27.257	26.39
82.4	10.046	9.537	11.394	9.77	9.559	9.861	11.103	27.046	26.635	28.807	31.188	27.299	27.136	26.249
82.5	10.274	9.814	11.807	9.65	10.173	9.95	11.159	26.898	26.552	28.869	30.809	27.326	26.961	26.038
82.6	10.502	9.543	12.227	10.112	10.445	9.646	10.04	27.267	26.638	28.908	30.987	26.914	26.759	26.244
82.7	10.162	10.023	11.925	10.232	10.093	9.626	10.283	26.693	26.46	28.607	31.043	27.671	26.538	26.098
82.8	9.828	9.373	11.162	10.457	10.08	9.807	10.391	26.868	26.188	28.782	30.965	27.664	26.736	25.898
82.9	10.096	9.988	11.712	10.632	10.32	9.377	10.25	26.841	26.207	28.643	31.21	27.416	26.867	25.85
83	9.886	9.999	11.013	10.546	9.828	9.588	10.853	26.956	26.691	27.936	31.504	27.582	26.942	26.351
83.1	9.883	9.89	10.664	10.164	9.406	9.667	10.378	26.711	26.757	28.288	31.118	27.609	26.639	26.479
83.2	10.517	10.055	11.414	10.313	10.087	9.807	10.665	26.945	26.594	28.333	30.848	27.185	26.672	25.895
83.3	9.788	10.012	11.533	10.623	9.671	8.872	11.114	27.303	26.67	28.032	30.737	27.022	27.035	26.445
83.4	10.286	9.881	11.426	10.416	9.726	9.344	10.295	27.305	26.745	28.711	31.301	27.204	27.044	26.101
83.5	10.106	9.645	11.56	10.751	9.887	10.124	10.485	26.88	26.472	28.29	31.333	27.362	26.667	26.414
83.6	10.038	9.284	11.697	9.769	9.809	9.514	9.511	27.21	26.676	28.133	30.793	27.121	26.717	26.33
83.7	10.116	9.798	11.26	9.968	9.557	10.052	10.189	26.857	26.454	28.484	30.401	27.3	26.716	26.033
83.8	10.129	9.779	11.342	10.227	9.932	9.598	10.523	27.203	26.669	29.055	30.786	27.306	26.72	26.169
83.9	9.855	10.087	11.731	9.453	9.438	9.716	10.365	26.778	26.726	28.505	30.476	27.078	26.898	26.492
84	10.062	10.289	11.342	9.804	9.727	9.75	10.429	26.6	26.304	28.713	30.326	27.153	26.949	26.525
84.1	9.956	10.322	11.795	10.157	9.433	9.325	10.383	27.02	26.535	28.462	30.572	27.44	27.006	26.222
84.2	10.165	9.852	11.449	10.656	9.8	9.901	10.122	26.791	26.383	28.63	30.732	27.04	26.835	26.211
84.3	9.59	9.717	10.889	10.478	9.556	9.291	10.314	26.95	26.781	28.625	30.693	27.414	26.906	25.779
84.4	10.166	9.633	10.697	9.87	9.599	9.414	10.501	26.907	26.376	28.938	31.087	27.362	26.868	26.316
84.5	10.189	9.831	11.382	9.859	9.645	9.555	10.345	26.479	26.346	28.816	31.248	27.273	27.104	26.16
84.6	9.983	9.986	11.285	9.624	9.391	9.175	10.334	26.935	26.412	28.92	31.265	27.032	26.74	26.49
84.7	10.024	9.697	11.289	10.477	9.741	9.808	10.921	26.367	26.552	28.555	30.473	26.576	26.767	26.684
84.8	9.863	9.696	10.952	10.759	10.058	10.598	10.626	26.298	26.603	28.992	30.642	27.211	26.697	26.35
84.9	10.841	9.819	11.655	10.339	10.414	9.574	10.685	26.735	26.483	28.081	30.23	27.09	27.001	26.683
85	10.636	9.893	11.378	10.03	10.333	9.738	11.772	26.666	26.153	28.732	30.804	27.018	26.7	26.367
85.1	10.265	10.005	11.113	10.879	10.506	10.004	10.883	26.405	26.313	28.453	30.953	26.587	26.637	26.697
85.2	10.333	9.64	11.452	10.338	9.951	10.226	10.28	26.765	26.554	28.546	30.349	26.454	26.915	26.365
85.3	10.381	9.924	11.198	10.626	9.592	9.807	10.797	26.638	26.187	28.477	31.285	27.005	26.712	26.495
85.4	10.055	9.58	11.578	10.022	9.817	9.52	9.384	26.518	26.383	28.379	30.476	27.424	26.627	26.332
85.5	10.312	9.732	11.338	10.331	10.07	9.708	11.31	26.311	26.683	28.301	30.581	26.84	26.715	26.467
85.6	10.275	9.787	11.33	10.716	9.891	10.279	11.201	26.413	26.356	28.505	30.617	27.175	26.483	26.974
85.7	9.818	9.228	10.564	10.262	9.941	10.201	10.453	26.572	26.408	28.45	30.406	27.017	26.541	26.604
85.8	9.92	9.391	11.627	10.45	10.075	10.488	10.084	26.486	26.461	28.719	30.624	27.551	26.666	26.679
85.9	10.208	10.473	11.991	10.544	9.928	9.766	10.199	26.719	26.197	27.63	30.349	26.778	27.108	26.101
86	10.198	9.547	11.924	10.286	10.195	9.657	9.956	26.389	26.637	28.07	29.852	27.612	26.572	26.309
86.1	10.095	9.469	10.517	10.654	10.017	9.562	10.074	26.863	26.575	28.5	30.382	27.279	26.633	26.16
86.2	10.007	9.149	11.187	10.251	9.916	9.573	9.911	26.772	26.443	28.728	31.024	27.278	26.379	26.675
86.3	10.434	9.899	11.231	9.381	10.664	9.072	10.258	26.681	26.534	28.703	30.253	27.261	26.685	26.438
86.4	9.888	9.453	11.501	9.889	10.922	9.922	10.619	26.786	26.504	28.241	29.815	26.919	26.595	26.311
86.5	9.995	10.019	11.058	10.222	9.954	9.803	9.957	26.494	26.385	28.565	30.363	27.708	26.46	25.923
86.6	10.086	9.56	10.668	9.826	9.844	9.859	9.826	26.423	26.466	28.511	29.707	27.114	26.514	26.4
86.7	9.669	9.607	11.314	10.123	9.735	9.806	10.067	26.682	25.98	28.3	30.059	26.885	26.573	26.436
86.8	10.203	9.907	11.089	10.702	9.641	9.771	11.052	26.779	26.211	27.681	30.626	26.756	26.691	26.025
86.9	9.772	10.148	10.734	9.942	10.191	10.475	10.918	27.106	26.264	28.53	31.106	27.027	26.585	26.373
87	9.85	9.508	11.356	10.316	10.562	10.397	10.681	26.887	26.501	28.173	30.306	26.995	26.842	26.09
87.1	10.324	9.675	12.049	10.113	10.178	10.17	10.231	26.582	26.186	28.825	30.552	27.262	27.002	26.355
87.2	9.956	9.813	11.025	10.265	10.178	10.065	10.74	26.519	26.524	28.368	30.668	27.82	26.526	25.982
87.3	10.222	9.819	11.125	10.589	9.876	9.579	10.449	26.761	26.309	28.524	30.415	27.499	26.545	26.291
87.4	10.057	9.722	11.416	9.908	9.823	9.731	10.87	26.381	26.311	28.441	29.992	27.555	26.711	26.176
87.5	10.164	9.921	11.929	10.563	9.588	9.808	10.17	26.871	26.306	28.346	30.234	27.827	26.869	26.362
87.6	10.149	9.903	11.191	10.51	9.436	10.563	10.369	26.985	26.245	28.524	30.089	28.06	26.83	26.384
87.7	9.959	10.043	11.616	9.933	9.322	9.704	10.772	26.551	26.217	28.427	29.954	28.379	27.313	26.691
87.8	9.443	9.757	11.461	9.959	9.591	9.426	10.118	26.755	26.378	28.612	29.519	27.291	26.787	25.799
87.9	9.973	9.427	10.939	9.695	9.853	9.738	10.755	26.866	26.529	28.571	29.89	27.3	26.777	26.018
88	10.166	9.271	11.025	10.306	9.696	9.63	10.42	26.57	26.278	28.534	29.817	27.446	26.651	26.182
88.1	10.427	9.707	11.013	11.066	9.459	10.335	9.789	27.231	26.656	29.361	30.024	27.737	26.85	26.182
88.2	9.855	9.743	11.212	11.062	9.571	9.848	10.603	27.217	26.314	28.924	31.102	27.293	27.106	26.302
88.3	9.87	9.429	11.45	10.874	9.68	10.108	11.03	26.964	26.503	28.876	30.858	27.227	26.805	26.435
88.4	9.716	9.929	11.09	10.352	9.731	10.298	10.562	26.984	26.392	28.808	30.433	27.661	26.835	26.319
88.5	10.082	10.094	11.558	10.252	10.354	9.831	10.583	27.49	26.269	28.489	30.427	27.764	26.617	26.435
88.6	9.845	10.065	11.542	9.709	9.824	10.253	10.946	26.927	26.51	28.482	30.408	27.528	26.844	26.42
88.7	10.143	9.506	11.028	9.213	10.57	10.132	10.339	27.218	26.324	28.851	30.654	27.602	26.727	26.504
88.8	9.595	10.434	10.517	9.514	9.556	9.512	10.404	27.176	26.762	28.643	30.215	27.52	26.818	26.333
88.9	9.849	9.906	10.879	9.9	9.321	9.915	10.87	26.689	26.473	28.397	30.39	27.54	26.654	26.228
89	9.654	10.255	11.116	9.748	9.936	9.622	10.335	27.28	26.329	29.046	30.359	27.802	26.862	26.146
89.1	10.412	10.816	11.02	10.266	10.062	9.595	10.48	26.78	26.966	28.624	29.931	27.944	26.799	26.627
89.2	9.792	10.64	11.109	9.992	9.739	9.719	10.305	26.914	26.537	29.001	30.061	27.884	26.57	26.488
89.3	9.897	10.033	11.293	10.581	9.92	9.871	11.046	26.643	26.344	29.012	30.759	27.623	26.833	26.3
89.4	10.039	10.319	11.313	9.956	9.433	9.567	10.273	26.789	26.392	29.087	30.768	27.366	26.825	26.394
89.5	10.178	10.669	11.116	9.411	9.633	9.552	10.614	26.873	26.513	28.876	30.986	27.652	26.878	25.987
89.6	9.804	10.838	11.47	9.748	9.532	9.636	11.112	26.829	26.535	28.915	30.538	27.494	26.836	26.062
89.7	10.539	10.536	11.149	9.491	9.492	9.448	10.742	26.589	26.568	29.221	30.031	28.295	26.817	26.198
89.8	9.995	10.236	11.095	9.826	9.649	9.153	11.008	26.976	26.827	28.929	30.3	28.171	27.12	26.166
89.9	9.555	10.236	11.257	10.099	9.816	9.81	10.175	27.396	26.664	28.676	29.965	27.754	27.091	25.936
90	10.336	9.621	11.645	10.661	9.404	9.808	10.785	26.735	26.732	28.65	30.27	28.421	26.777	26.049
90.1	10.214	9.72	11.65	10.101	9.753	10.102	10.229	26.566	26.314	28.182	30.687	27.938	26.879	25.878
90.2	10.413	10.107	10.955	10.656	10.128	9.62	10.578	26.242	26.423	28.413	30.727	28.004	26.926	25.807
90.3	10.293	9.556	11.041	10.676	9.669	9.982	11.164	26.831	26.342	28.973	30.483	27.926	26.679	26.3
90.4	10.312	9.969	11.885	10.225	10.019	9.795	10.659	26.663	26.582	28.504	30.408	27.584	26.912	26.595
90.5	10.22	10.145	11.506	9.27	9.89	9.303	10.483	26.557	26.436	28.606	30.961	27.425	26.716	26.094
90.6	10.277	9.904	11.5	9.879	9.649	10.011	10.744	26.446	26.321	29.044	30.341	28.079	26.771	26.292
90.7	10.074	9.671	10.968	10.718	10.066	10.145	10.569	26.626	26.148	28.613	31.038	28.426	26.86	26.683
90.8	10.249	9.851	11.625	10.318	9.891	10.086	10.313	27.106	26.338	28.642	30.16	27.958	26.796	26.603
90.9	10.156	9.865	11.354	10.444	9.842	9.345	10.811	26.836	26.468	28.328	30.239	28.115	26.62	26.435
91	9.915	9.928	11.413	10.084	9.908	10.287	11.036	26.618	26.979	28.736	30.56	27.692	26.523	26.36
91.1	9.546	9.726	11.358	9.78	9.854	9.775	11.183	26.727	26.751	28.258	30.282	27.713	26.659	25.959
91.2	10.036	10.261	10.99	10.278	9.649	9.809	10.635	26.766	26.083	28.501	31.082	28.081	26.985	25.913
91.3	9.741	10.125	11.789	9.856	9.531	9.513	10.793	27.082	26.523	28.4	30.58	27.937	26.9	26.033
91.4	10.412	9.945	10.743	9.986	10.053	9.917	10.642	27.047	26.55	28.447	30.603	28.012	26.596	25.753
91.5	10.175	9.993	11.081	9.673	9.749	10.406	11.268	26.708	26.355	29.054	30.705	27.569	26.692	26.432
91.6	9.738	9.873	11.145	10.047	9.959	9.574	11.053	26.67	26.008	29.016	30.83	28.121	26.592	26.049
91.7	9.908	9.61	11.542	9.301	9.691	9.936	10.125	26.972	26.143	28.339	30.594	27.446	26.73	26.022
91.8	9.795	9.869	11.429	9.64	10.01	9.58	10.418	27.003	26.4	28.195	30.991	27.746	26.697	26.129
91.9	10.244	10.101	11.563	9.566	9.647	9.882	10.824	26.715	26.192	28.122	31.072	28.201	26.589	26.15
92	10.068	10.152	11.43	9.906	9.682	10.231	11.177	26.801	26.457	28.724	30.806	28.076	26.91	26.317
92.1	10.028	9.85	11.429	9.979	9.407	9.626	10.61	26.869	26.087	28.326	31.18	28.083	26.753	26.719
92.2	10.024	9.813	11.298	9.984	9.804	8.984	10.327	26.631	26.371	28.068	30.979	28.258	26.756	26.469
92.3	10.156	10.557	11.66	9.679	9.83	8.856	10.516	26.88	26.438	28.385	31.093	28.601	26.747	25.896
92.4	9.992	9.903	11.409	9.982	10.207	9.578	10.417	26.831	26.578	28.546	30.908	28.424	26.8	26.438
92.5	10.027	9.869	11.223	9.983	9.824	10.041	10.281	26.816	26.366	28.268	30.686	27.878	27.111	26.265
92.6	9.845	9.928	11.351	9.701	9.444	9.563	10.247	26.419	26.332	28.154	30.792	27.836	27.22	26.127
92.7	10.081	9.908	11.84	10.467	10.361	9.19	10.671	26.848	26.431	28.748	31.246	27.916	26.795	26.047
92.8	9.529	10.278	11.368	10.167	10.287	10.101	10.42	26.883	26.702	28.445	31.178	28.23	27.147	26.369
92.9	9.69	10.287	11.611	10.695	10.546	9.723	10.524	26.715	26.448	28.495	31.237	27.858	27.147	26.211
93	10.395	10.469	11.825	10.215	9.866	9.678	10.581	26.857	26.372	28.697	30.828	27.843	26.666	26.245
93.1	9.578	11.071	11.211	10.21	9.461	9.504	10.527	26.763	26.356	28.87	31.445	28.072	26.792	26.625
93.2	9.815	10.8	11.209	10.922	10.063	9.956	10.476	26.661	26.343	28.374	31.371	28.188	26.802	26.454
93.3	10.012	10.544	11.832	10.886	10.16	10.501	10.222	26.897	26.468	28.466	31.53	28.071	26.932	26.418
93.4	10.376	10.583	11.389	10.525	9.944	9.85	10.393	26.547	26.377	29.031	31.432	27.719	27.128	26.226
93.5	10.231	10.138	11.002	10.247	9.879	9.967	10.68	26.689	26.134	29.042	30.995	27.916	26.681	26.244
93.6	10.202	11.292	11.619	10.552	9.805	9.885	10.284	26.583	26.283	28.693	30.999	28.263	26.655	26.18
93.7	10.417	9.947	11.297	10.418	9.904	10.279	10.57	26.834	26.052	28.331	31.14	28.396	26.942	26.615
93.8	9.72	10.112	11.408	10.071	9.801	9.694	10.773	26.645	26.427	28.94	31.022	27.78	27.041	26.05
93.9	10.43	10.122	11.203	10.026	9.815	9.808	10.723	26.94	26.285	28.689	31.22	28.137	26.862	26.463
94	9.855	10.056	11.567	10.709	9.927	9.795	10.917	26.899	26.11	28.731	31.226	28.235	26.857	26.337
94.1	10.303	10.002	11.351	9.79	9.658	10.298	11.997	26.531	26.424	28.723	30.931	27.935	27.164	26.494
94.2	10.847	9.99	11.035	10.013	9.685	10.202	11.034	27.168	26.379	28.443	30.535	27.587	26.763	26.189
94.3	10.379	9.717	11.291	10.184	9.726	9.83	10.597	26.8	26.461	28.614	30.896	27.504	27.029	26.187
94.4	10.155	10.035	11.246	9.983	9.884	9.844	10.772	26.779	26.469	28.778	30.544	27.821	27.176	25.991
94.5	10.018	9.98	11.064	9.989	9.569	10.187	10.486	26.833	26.361	28.577	30.851	27.802	26.87	26.293
94.6	9.889	10.148	10.887	10.34	9.798	9.656	10.709	26.638	26.471	28.441	30.954	27.376	26.857	25.945
94.7	10.294	10.201	11.884	9.651	9.645	9.646	10.463	26.593	26.272	28.477	30.263	27.416	26.686	26.539
94.8	9.919	9.856	11.711	10.443	10.06	10.077	10.752	26.882	26.619	28.297	31.004	27.254	26.986	26.445
94.9	10.13	9.657	11.688	10.345	9.619	9.888	11.048	26.55	26.3	27.985	30.509	27.812	26.603	26.374
95	9.916	10.082	11.632	10.282	9.798	10.016	10.583	26.577	26.578	28.643	30.513	27.607	26.656	26.21
95.1	10.099	9.778	11.921	10.029	9.451	9.677	10.778	26.699	26.419	28.167	31.221	27.457	26.96	26.729
95.2	10.283	10.008	11.285	10.94	9.525	10	10.851	26.559	26.222	28.119	30.731	27.563	26.881	26.045
95.3	10.057	10.745	11.497	10.488	10.378	9.818	10.614	26.813	26.348	28.406	30.478	27.188	27.046	26.203
95.4	10.247	10.151	11.778	10.567	10.116	9.963	10.593	26.972	26.596	27.898	30.049	27.701	26.983	26.626
95.5	10.495	9.64	11.733	10.326	9.68	9.524	10.643	26.809	26.564	28.409	29.965	27.547	27.081	26.428
95.6	9.636	10.575	11.533	10.689	10.173	9.493	10.793	26.744	26.72	28.071	30.052	27.702	27.094	26.653
95.7	10.03	9.951	11.328	10.734	9.927	9.562	10.655	26.813	26.537	28.183	30.178	27.974	27.246	26.282
95.8	10.328	10.304	11.333	10.798	9.754	9.89	10.896	26.723	26.906	28.003	29.908	28.412	26.965	26.384
95.9	10.181	10.273	11.559	9.613	10.217	9.175	10.349	26.462	26.648	28.08	29.426	28.022	26.804	26.155
96	10.019	10.743	11.164	10.366	9.644	10.776	10.546	26.636	27.121	28.063	29.935	27.579	26.665	26.644
96.1	10.057	10.077	11.618	9.645	10.028	10.165	10.69	26.701	26.534	28.277	29.655	27.351	27.181	26.259
96.2	9.653	10.218	11.548	10.169	9.564	10.085	10.477	26.52	26.419	28.457	29.908	27.69	27.333	25.96
96.3	9.406	9.98	12.036	10.082	9.934	10.372	10.549	26.478	26.872	28.701	29.905	27.991	26.948	26.272
96.4	10.158	10.301	11.58	10.325	9.843	9.885	10.657	26.498	26.958	28.603	30.265	27.886	27.071	26.42
96.5	10.411	10.927	11.634	10.795	10.165	10.205	10.731	26.674	26.82	28.263	29.91	27.26	26.874	26.327
96.6	9.467	9.912	11.491	10.489	10.135	10.251	11.027	26.359	26.976	28.07	29.58	27.434	26.92	26.058
96.7	10.109	9.953	11.559	9.641	9.54	10.249	10.584	26.96	26.953	28.618	29.261	27.214	27.244	26.28
96.8	9.778	9.685	11.161	10.265	10.118	10.339	10.177	26.534	26.63	29.047	29.91	27.014	26.706	26.151
96.9	9.983	9.818	11.756	9.715	9.946	9.835	10.208	26.676	26.728	29.075	29.291	27.08	26.598	26.178
97	10.198	10.414	11.368	9.986	10.062	10.065	10.475	26.767	26.356	28.673	29.943	27.341	26.564	26.194
97.1	9.995	10.276	12.081	10.486	9.831	10.818	10.684	26.513	26.621	28.514	29.911	26.888	26.74	25.894
97.2	10.08	10.126	11.145	10.397	9.987	10.929	10.489	26.681	26.786	28.56	30.082	27.899	26.765	26.435
97.3	10.065	10.135	11.26	10.364	10.212	10.759	11.358	26.254	26.74	29.126	30.315	27.769	26.477	26.383
97.4	9.761	10.422	11.258	9.623	10.428	10.144	10.35	26.444	26.35	28.879	29.413	27.491	26.562	26.038
97.5	10.234	9.76	11.885	10.046	10.068	10.147	10.245	26.705	26.702	28.485	29.853	28.414	26.919	26.23
97.6	9.703	10.233	11.527	10.795	9.534	9.73	10.365	26.856	26.741	28.749	29.758	27.831	26.734	26.43
97.7	9.915	10.284	11.738	10.174	9.995	10.09	10.49	26.544	26.675	28.414	29.904	28.168	26.79	26.32
97.8	10.192	10.501	11.482	9.868	10.129	9.97	10.665	26.513	26.59	28.666	29.767	28.399	26.968	26.557
97.9	10.767	10.404	11.241	10.305	9.513	10.003	10.67	27.115	26.719	28.561	30.374	28.261	27.135	26.641
98	10.405	10.467	11.927	10.358	9.892	9.62	10.396	26.961	26.405	28.046	30.137	28.279	26.733	26.711
98.1	9.639	9.766	11.974	10.154	9.923	9.657	11.036	26.808	26.579	28.861	29.663	27.717	27.145	26.215
98.2	10.11	9.752	11.596	10.04	9.819	10.857	10.861	26.657	26.178	28.485	29.673	28.337	26.939	26.48
98.3	9.923	9.99	11.09	9.745	9.939	10.381	10.443	26.915	26.396	29.017	30.17	28.579	27.144	26.175
98.4	9.889	9.745	11.982	9.922	9.331	10.489	9.921	26.956	26.925	29.152	30.17	27.562	26.615	26.505
98.5	9.728	10.165	11.403	9.914	9.756	10.526	10.231	26.743	26.86	29.135	29.504	28.314	26.548	26.411
98.6	9.991	9.764	11.504	9.946	9.47	10.853	11.038	26.683	26.788	28.906	30.247	27.505	26.899	26.284
98.7	9.827	9.882	12.129	9.883	10.021	10.182	10.794	26.549	27.169	29.389	29.85	27.498	26.952	26.251
98.8	9.845	9.654	11.905	10.54	9.593	10.09	10.783	26.642	26.591	29.263	30.302	27.488	26.671	26.192
98.9	10.223	9.767	11.752	10.605	9.671	10.335	10.617	26.544	26.972	29.426	30.742	27.959	26.834	26.347
99	10.146	10.035	11.532	10.034	9.559	9.884	10.957	26.818	26.806	29.147	29.926	27.444	27.022	26.182
99.1	9.661	9.725	11.315	10.076	9.201	10.32	10.605	26.931	26.471	29.275	29.717	27.471	26.775	26.156
99.2	11.025	9.856	11.141	10.33	9.68	9.498	10.574	26.656	26.668	29.587	30.807	28.293	26.743	26.385
99.3	10.353	10.141	10.79	10.268	9.812	9.871	10.756	26.81	26.916	28.847	30.221	28.079	26.711	26.206
99.4	10.318	10.04	11.279	10.189	10.352	10.037	10.476	26.593	27.396	28.887	30.003	27.942	26.616	26.154
99.5	10.29	9.999	11.647	10.12	9.641	9.792	10.992	26.992	26.95	28.493	29.085	28.5	26.623	25.875
99.6	9.956	9.56	11.742	10.443	9.823	10.175	10.682	26.642	26.513	28.729	30.132	28.969	26.799	26.011
99.7	10.55	9.933	11.738	10.095	9.274	10.4	10.039	26.545	26.66	28.64	29.526	28.68	26.627	26.174
99.8	10.117	10.393	11.549	10.58	10.175	10.431	10.554	26.89	26.693	28.447	30.165	28.245	26.804	26.113
99.9	10.396	9.803	11.418	10.58	9.834	10.388	10.523	26.935	26.803	28.411	30.21	28.126	26.976	26.133
100	10.217	9.316	11.336	10.542	9.657	10.605	10.195	26.766	26.749	28.17	30.874	28.619	26.782	26.483
